# Supplementary material for: The longitudinal dynamics and natural history of clonal haematopoiesis
Source: Nature. 2022 Jun 1;606(7913):335–42. doi: 10.1038/s41586-022-04785-z (PMC9177423; doi:10.1038/s41586-022-04785-z)
Supplement: Supplementary file 7 — Supplementary Table 4 [file 41586_2022_4785_MOESM7_ESM.xlsx]

## Sheet: Sheet2
	Table 4 | Prediction of future VAF trajectories
	Sample ID	Sex	Study Phase	Age	Chromosome	Start	WT	MT	VAF Observed	VAF Predicted	Gene	Protein	Effect
	PD41305	M	6	73.4	17	76736877	G	T	0.07355	0.113477	SRSF2	p.P95H	Missense
	PD41246	F	6	92.5	9	5073770	G	T	0.14696	0.13751	JAK2	p.V617F	Missense
	PD34511	F	6	91.9	2	197402110	T	C	0.10405	0.124275	SF3B1	p.K700E	Missense
	PD34511	F	6	91.9	2	197402759	C	A	0.06503	0.100831	SF3B1	p.R625L	Missense
	PD41276	M	6	79.4	2	197402110	T	C	0.00891	0.0146982	SF3B1	p.K700E	Missense
	PD41276	M	6	79.4	2	197402635	C	G	0.34221	0.434528	SF3B1	p.K666N	Missense
	PD41081	M	6	84.3	21	43094667	T	G	0.11812	0.088152	U2AF1	p.Q157P	Missense
	PD41285	M	6	79.5	2	197402110	T	C	0.01048	0.00608387	SF3B1	p.K700E	Missense
	PD34493	M	6	83.8	2	197402635	C	A	0.1062	0.0934325	SF3B1	p.K666N	Missense
	PD34493	M	6	83.8	21	43094667	T	C	0.211	0.166341	U2AF1	p.Q157R	Missense
	PD41103	M	6	91.7	2	25234373	C	T	0.32103	0.379449	DNMT3A	p.R882H	Missense
	PD41082	F	6	73.9	1	1815790	T	C	0.04219	0.0190875	GNB1	p.K57E	Missense
	PD41082	F	6	73.9	2	197402635	C	A	0.16226	0.120839	SF3B1	p.K666N	Missense
	PD41075	M	6	88.2	17	76736877	G	A	0.11663	0.194457	SRSF2	p.P95L	Missense
	PD41161	F	6	89.7	17	76736877	G	T	0.03962	0.103062	SRSF2	p.P95H	Missense
