# Supplementary material for: The longitudinal dynamics and natural history of clonal haematopoiesis
Source: Nature. 2022 Jun 1;606(7913):335–42. doi: 10.1038/s41586-022-04785-z (PMC9177423; doi:10.1038/s41586-022-04785-z)
Supplement: Supplementary file 8 — Supplementary Table 5 [file 41586_2022_4785_MOESM8_ESM.xlsx]

## Sheet: Sheet1
	Supplementary Table 5 | Genes, mutation types and sites modelled
	Gene	Truncating effect	Non-truncating effect	Explicitly modelled sites (number of occurrences in the cohort)
	ASXL1	x
	BRCC3	x	x
	CBL	x	x	I383M (2), C404Y (3), V430M (2)
	CTCF	x	x
	DNMT3A	x	x	L295P (2), R635Q (2), R635W (4), S638F (2), L647R (2), R659H (2), I705T (4), R736C (3), R736H (2), F755S (3), S770L (5), I780T (2), M880V (2), R882C (2), R882H (6)
	GNB1		x	K57E (4)
	IDH1		x	R132H (2)
	IDH2			R140Q (3)
	JAK2			V617F (12)
	KRAS		x
	PPM1D	x
	PTPN11		x
	SF3B1		x	H662Q (2), K666N (13), K666R (2), K700E (7), A744P (2)
	SRSF2		x	P95A (2), P95H (6), P95L (4)
	TET2	x	x	H1380Y (4), I1873T (6)
	TP53	x	x	Y220C (2), M237V (2), R248W (2), R273H (2), R282W (2)
	U2AF1		x	Q157P (3), Q157R (3)
