# Supplementary material for: The longitudinal dynamics and natural history of clonal haematopoiesis
Source: Nature. 2022 Jun 1;606(7913):335–42. doi: 10.1038/s41586-022-04785-z (PMC9177423; doi:10.1038/s41586-022-04785-z)
Supplement: Supplementary file 9 — Supplementary Table 6 [file 41586_2022_4785_MOESM9_ESM.xlsx]

## Sheet: ParametersAgeAtOnset
	Supplementary Table 6 | Growth coefficients and age at onset estimates for all clones
	PID	Site	Gene	CloneID	Age At Study Entry	maxVAF	UnknownCauseEffect_mean	UnknownCauseEffect_Var	UnknownCauseEffect_Q05	UnknownCauseEffect_Q95	GeneEffect_mean	GeneEffect_Var	GeneEffect_Q05	GeneEffect_Q95	SiteEffect_mean	SiteEffect_Var	SiteEffect_Q05	SiteEffect_Q95	GeneticEffect_mean	GeneticEffect_Var	GeneticEffect_Q05	GeneticEffect_Q95	Offset_Q05	Offset_Q95	GoodTrajectory	FullEffectMean	CorrectedAgeAtOnset_Mean	CorrectedAgeAtOnset_Q05	CorrectedAgeAtOnset_Q10	CorrectedAgeAtOnset_Q16	CorrectedAgeAtOnset_Q50	CorrectedAgeAtOnset_Q84	CorrectedAgeAtOnset_Q90	CorrectedAgeAtOnset_Q95
	PD41102	SRSF2-SRSF2:NM_001195427:exon1:c.43_44GA,SRSF2:NM_003016:exon1:c.43_44GA	SRSF2	1	74.53	0.0635528	0.0313523	0.00158026	-0.0476292	0.105155	0.153147	0.000946886	0.0939596	0.212678	0	0	0	0	0.153147	0.000946886	0.102905	0.203385	-9.03521	-4.95125	TRUE	0.184499	36.089	16.8024	23.1401	27.7837	37.8659	44.6918	46.3247	48.2668
	PD41345	SRSF2-P95A	SRSF2	2	85.61	0.0251799	-0.03045	0.0022257	-0.126232	0.0585093	0.153147	0.000946886	0.0939596	0.212678	-0.0458601	0.00330539	-0.164383	0.0593775	0.107287	0.00287243	0.0186716	0.196257	-10.3322	-1.89041	TRUE	0.0768372	17.6632	-1	-1	-1	12.8111	42.1511	47.4943	51.6834
	PD41345	TET2nt-H468R	TET2	3	85.61	0.00794176	-0.0212852	0.00266982	-0.119876	0.0828173	0.0977899	9.65508e-05	0.0780263	0.116425	0	0	0	0	0.0977899	9.65508e-05	0.0815917	0.113992	-11.5668	-3.52526	TRUE	0.0765046	30.417	-1	-1	-1	34.4199	54.4803	57.7551	61.9427
	PD41345	TET2t-Q888X	TET2	4	85.61	0.124006	0.0672907	0.00122843	-0.00376967	0.130949	0.0809634	3.75533e-05	0.0688472	0.0932822	0	0	0	0	0.0809634	3.75533e-05	0.0701035	0.090955	-9.23331	-4.55462	TRUE	0.148254	31.7906	4.17385	14.3793	19.5456	33.9703	43.6158	45.4157	48.0495
	PD41345	U2AF1-Q157R	U2AF1	5	92.11	0.0296053	-0.00691454	0.00223771	-0.100821	0.0835157	0.19318	0.00244421	0.100941	0.289488	0.154349	0.00393829	0.0359054	0.284564	0.347528	0.00281235	0.260236	0.435407	-20.2947	-10.6288	TRUE	0.340614	67.8515	59.6531	62.5975	64.2069	68.4967	71.8292	72.7043	73.6823
	PD41073	DNMT3Ant-L637V	DNMT3A	6	77.53	0.0860421	-0.000739766	0.0011151	-0.0665958	0.0636535	0.0377231	7.86927e-05	0.0206402	0.0550087	0	0	0	0	0.0377231	7.86927e-05	0.0226415	0.0520553	-4.36602	-0.927073	TRUE	0.0369833	-0.585104	-1	-1	-1	-1	-1	-1	-1
	PD41073	DNMT3At-F640fs	DNMT3A	7	84.47	0.0059778	0.00844427	0.002293	-0.0848954	0.0977219	0.0516252	7.95565e-05	0.034043	0.0684266	0	0	0	0	0.0516252	7.95565e-05	0.0372406	0.0665624	-9.06604	-3.81106	TRUE	0.0600695	17.8132	-1	-1	-1	16.0829	38.6194	42.6424	46.9213
	PD41073	PPM1D-E476X	PPM1D	8	80.68	0.0144487	0.0121872	0.00213123	-0.0798119	0.101908	0.093522	0.000239351	0.0642565	0.123206	0	0	0	0	0.093522	0.000239351	0.0685992	0.118775	-9.44546	-4.18078	TRUE	0.105709	26.8954	-1	-1	3.18721	29.9881	43.9551	46.3836	49.4001
	PD41073	TET2t-Q1553fs	TET2	9	84.47	0.00506512	-0.00389146	0.00220572	-0.103101	0.0768642	0.0809634	3.75533e-05	0.0688472	0.0932822	0	0	0	0	0.0809634	3.75533e-05	0.0701035	0.090955	-9.35549	-4.18548	TRUE	0.077072	21.9653	-1	-1	-1	24.3376	41.8989	45.2893	48.4149
	PD41269	DNMT3Ant-S638C	DNMT3A	10	68.92	0.0114177	0.0353036	0.00150087	-0.043044	0.106676	0.0377231	7.86927e-05	0.0206402	0.0550087	0	0	0	0	0.0377231	7.86927e-05	0.0226415	0.0520553	-6.9668	-4.42235	TRUE	0.0730267	10.1223	-1	-1	-1	6.40738	24.9192	27.7567	31.6343
	PD34501	TET2t-N811fs	TET2	11	79.5	0.0178647	0.00668671	0.00235619	-0.0808541	0.108193	0.0809634	3.75533e-05	0.0688472	0.0932822	0	0	0	0	0.0809634	3.75533e-05	0.0701035	0.090955	-8.79589	-3.42685	TRUE	0.0876501	18.0813	-1	-1	-1	17.9521	37.555	40.8428	44.6167
	PD34496	DNMT3At-C557X	DNMT3A	12	69.07	0.0128558	-0.0281749	0.0015372	-0.104487	0.0474187	0.0516252	7.95565e-05	0.034043	0.0684266	0	0	0	0	0.0516252	7.95565e-05	0.0372406	0.0665624	-6.23215	-2.91485	TRUE	0.0234503	2.41063	-1	-1	-1	-1	5.89713	13.4691	19.9502
	PD41296	SF3B1-H662Y	SF3B1	13	66.64	0.0091047	-0.0621106	0.00155098	-0.138906	0.016443	0.115886	0.000520405	0.0666775	0.157484	0	0	0	0	0.115886	0.000520405	0.0778842	0.153332	-7.59774	-3.90259	TRUE	0.0537758	9.28179	-1	-1	-1	-1	25.7987	30.7289	36.0094
	PD34487	ASXL1-Q1251X	ASXL1	14	74.67	0.0255698	0.0504983	0.00170703	-0.0307307	0.126729	0.0967062	0.00015323	0.074366	0.121123	0	0	0	0	0.0967062	0.00015323	0.0764865	0.117082	-8.53071	-5.33595	TRUE	0.147204	31.6366	7.56756	15.5755	21.2957	34.1355	41.7541	43.4467	45.2398
	PD34487	TET2nt-H1380Y	TET2	15	68.14	0.0119926	0.00518663	0.00183527	-0.0821588	0.0815147	0.0977899	9.65508e-05	0.0780263	0.116425	-0.0525025	0.00133805	-0.122171	0.0198423	0.0452874	0.00127927	-0.0103143	0.108696	-6.91909	-2.9114	TRUE	0.050474	7.19307	-1	-1	-1	-1	21.6149	27.9293	32.9869
	PD34485	TP53nt-R248W	TP53	16	71.31	0.00970874	-0.024294	0.00223601	-0.119374	0.0682079	0.0493378	0.000361759	0.013448	0.0872972	0.019045	0.00358304	-0.0966541	0.136149	0.0683827	0.00346147	-0.0291985	0.166481	-8.01798	-2.26755	TRUE	0.0440887	11.2734	-1	-1	-1	-1	31.0985	36.3996	42.0185
	PD41289	DNMT3Ant-V675A	DNMT3A	17	68.04	0.0345789	0.0557584	0.00081982	-0.00223604	0.111367	0.0377231	7.86927e-05	0.0206402	0.0550087	0	0	0	0	0.0377231	7.86927e-05	0.0226415	0.0520553	-6.05906	-3.7952	TRUE	0.0934814	8.82372	-1	-1	-1	6.88957	20.1534	23.3628	26.6638
	PD41114	DNMT3Ant-R736H	DNMT3A	18	59.72	0.0119435	-0.0156541	0.00166606	-0.0976076	0.0621183	0.0377231	7.86927e-05	0.0206402	0.0550087	0.0599264	0.00169786	-0.0208124	0.135437	0.0976495	0.00160549	0.0316694	0.161938	-5.91251	-3.91828	TRUE	0.0819954	6.52162	-1	-1	-1	-0.453223	18.1176	22.0798	25.9085
	PD41114	JAK2-V617F	JAK2	19	63.57	0.00640439	-0.0445757	0.00202624	-0.136349	0.0388868	0	0	0	0	0.137421	0.000398079	0.0973678	0.173901	0.137421	0.000398079	0.1035	0.168716	-6.75343	-4.18836	TRUE	0.0928456	13.2502	-1	-1	-1	12.7493	27.8591	31.2571	34.3044
	PD41227	CBLnt-I361S	CBL	20	69.21	0.00941423	-0.0119924	0.00170527	-0.0921907	0.0619728	0.0435385	0.000752463	-0.0159898	0.091096	0	0	0	0	0.0435385	0.000752463	-0.0037076	0.0873598	-6.68949	-3.7763	TRUE	0.0315461	5.57201	-1	-1	-1	-1	17.421	22.7682	28.7229
	PD41227	DNMT3Ant-G302S	DNMT3A	21	62.23	0.017101	-0.0449634	0.00107266	-0.103713	0.0278084	0.0377231	7.86927e-05	0.0206402	0.0550087	0	0	0	0	0.0377231	7.86927e-05	0.0226415	0.0520553	-4.88679	-2.66348	TRUE	-0.00724034	-0.256471	-1	-1	-1	-1	-1	-1	-1
	PD41312	PPM1D-A454fs	PPM1D	22	55.07	0.0190541	-0.0372816	0.00104617	-0.100017	0.0241826	0.093522	0.000239351	0.0642565	0.123206	0	0	0	0	0.093522	0.000239351	0.0685992	0.118775	-4.62088	-3.30056	TRUE	0.0562403	0.0614404	-1	-1	-1	-1	-1	2.37318	7.56142
	PD41239	ASXL1-G828fs	ASXL1	23	73.56	0.362342	0.0564441	0.000851696	0.000775938	0.11667	0.0967062	0.00015323	0.074366	0.121123	0	0	0	0	0.0967062	0.00015323	0.0764865	0.117082	-4.3196	-1.85122	TRUE	0.15315	9.76756	-1	-1	-1	9.2955	18.9598	21.6949	24.5209
	PD41239	SRSF2-P95H	SRSF2	24	73.56	0.390688	-0.0510647	0.00195302	-0.135748	0.0313678	0.153147	0.000946886	0.0939596	0.212678	0.29371	0.00196595	0.209335	0.37941	0.446857	0.00135346	0.388262	0.507958	-10.459	-6.44394	TRUE	0.395793	48.1549	42.5329	43.8547	44.8447	48.4907	51.2557	52.0224	52.9034
	PD41239	TET2nt-T1883K	TET2	25	81.16	0.0621118	0.0884247	0.00242661	-0.0177527	0.174131	0.0977899	9.65508e-05	0.0780263	0.116425	0	0	0	0	0.0977899	9.65508e-05	0.0815917	0.113992	-10.3943	-6.10856	FALSE	0.186215	42.4923	24.759	31.4293	35.2224	44.2867	50.2231	51.435	53.016
	PD41108	DNMT3Ant-R326P	DNMT3A	26	60.87	0.0237849	0.0180405	0.000855445	-0.0366928	0.0777267	0.0377231	7.86927e-05	0.0206402	0.0550087	0	0	0	0	0.0377231	7.86927e-05	0.0226415	0.0520553	-5.11574	-3.33898	TRUE	0.0557636	0.35252	-1	-1	-1	-1	-1	4.09827	9.86478
	PD41108	DNMT3Ant-S669F	DNMT3A	27	64.09	0.0229326	0.0278711	0.00093641	-0.0292912	0.0922058	0.0377231	7.86927e-05	0.0206402	0.0550087	0	0	0	0	0.0377231	7.86927e-05	0.0226415	0.0520553	-5.64734	-3.7112	TRUE	0.0655942	2.44501	-1	-1	-1	-1	8.26868	13.3305	18.4469
	PD41108	DNMT3At-NM_001320893:exon7:c.1018+1G>-;NM_153759:exon8:c.907+1G>-;NM_022552:exon12:c.1474+1G>-;NM_175629:exon12:c.1474+1G>-	DNMT3A	28	70.78	0.0165017	0.0466411	0.00144001	-0.0288194	0.117399	0.0516252	7.95565e-05	0.034043	0.0684266	0	0	0	0	0.0516252	7.95565e-05	0.0372406	0.0665624	-7.21854	-4.92436	TRUE	0.0982663	17.7222	-1	-1	-1	19.705	30.7664	32.9628	35.5544
	PD41108	TET2t-S675X	TET2	29	70.78	0.00754006	0.00651651	0.00146341	-0.0638489	0.0775133	0.0809634	3.75533e-05	0.0688472	0.0932822	0	0	0	0	0.0809634	3.75533e-05	0.0701035	0.090955	-7.17533	-4.69807	TRUE	0.0874799	15.2322	-1	-1	-1	15.7647	30.1898	32.8572	35.3145
	PD34497	TET2t-NM_001127208:exon9:c.4182+2->T	TET2	30	68.31	0.238783	0.0823472	0.00051925	0.0400982	0.131018	0.0809634	3.75533e-05	0.0688472	0.0932822	0	0	0	0	0.0809634	3.75533e-05	0.0701035	0.090955	-4.74421	-3.06528	TRUE	0.163311	16.3583	2.48464	7.1597	9.4344	17.1612	23.1077	24.6298	26.2164
	PD34497	TET2t-P1155fs	TET2	31	74.33	0.00576806	-0.0145947	0.00228059	-0.100038	0.080245	0.0809634	3.75533e-05	0.0688472	0.0932822	0	0	0	0	0.0809634	3.75533e-05	0.0701035	0.090955	-7.64265	-3.87853	TRUE	0.0663688	13.3614	-1	-1	-1	9.91082	30.9766	34.0187	38.0982
	PD34497	TET2t-R544X	TET2	32	68.31	0.015625	-0.0170283	0.00168445	-0.0978911	0.0638785	0.0809634	3.75533e-05	0.0688472	0.0932822	0	0	0	0	0.0809634	3.75533e-05	0.0701035	0.090955	-6.68581	-3.45343	TRUE	0.0639351	6.57252	-1	-1	-1	-1	20.2109	24.6428	29.441
	PD41243	DNMT3Ant-I780T	DNMT3A	33	77.43	0.0262626	0.0122428	0.00202242	-0.0741156	0.100862	0.0377231	7.86927e-05	0.0206402	0.0550087	0.046253	0.0034394	-0.0650133	0.168832	0.0839761	0.00339701	-0.00738968	0.182891	-8.99244	-3.58864	TRUE	0.0962189	19.0382	-1	-1	-1	19.7965	38.2133	41.6484	45.6934
	PD41243	DNMT3Ant-M880V	DNMT3A	34	80.23	0.0118243	-0.00435635	0.00206038	-0.0988384	0.074493	0.0377231	7.86927e-05	0.0206402	0.0550087	0.0243503	0.00295851	-0.075039	0.138823	0.0620733	0.00289437	-0.029309	0.150411	-9.26708	-2.83558	TRUE	0.057717	16.5963	-1	-1	-1	11.7912	38.6635	43.159	47.6271
	PD41243	DNMT3At-Q615X	DNMT3A	35	77.43	0.0183299	-0.0167313	0.00149849	-0.0943208	0.0607926	0.0516252	7.95565e-05	0.034043	0.0684266	0	0	0	0	0.0516252	7.95565e-05	0.0372406	0.0665624	-6.51046	-2.06712	TRUE	0.0348939	2.94259	-1	-1	-1	-1	7.39358	15.6409	24.1157
	PD41243	DNMT3At-Y436X	DNMT3A	36	77.43	0.0107143	7.31615e-05	0.00179202	-0.0792282	0.0834817	0.0516252	7.95565e-05	0.034043	0.0684266	0	0	0	0	0.0516252	7.95565e-05	0.0372406	0.0665624	-8.02715	-3.18161	TRUE	0.0516984	10.5448	-1	-1	-1	-0.718167	28.4696	33.7752	37.914
	PD34484	DNMT3At-F640fs	DNMT3A	37	68.53	0.0162991	-0.0555811	0.00139887	-0.133179	0.0138036	0.0516252	7.95565e-05	0.034043	0.0684266	0	0	0	0	0.0516252	7.95565e-05	0.0372406	0.0665624	-5.4535	-2.31856	TRUE	-0.00395589	0.608918	-1	-1	-1	-1	-1	-1	7.21067
	PD41249	DNMT3At-L504fs	DNMT3A	38	74.36	0.00741898	0.00819003	0.00162104	-0.0638239	0.0973944	0.0516252	7.95565e-05	0.034043	0.0684266	0	0	0	0	0.0516252	7.95565e-05	0.0372406	0.0665624	-7.33759	-4.18323	TRUE	0.0598152	10.0968	-1	-1	-1	2.91394	25.9726	30.4025	35.0006
	PD41249	TET2nt-C1221S	TET2	39	67.7	0.00590717	-0.0203677	0.00237225	-0.115635	0.0820479	0.0977899	9.65508e-05	0.0780263	0.116425	0	0	0	0	0.0977899	9.65508e-05	0.0815917	0.113992	-8.15776	-3.9428	TRUE	0.0774221	15.3331	-1	-1	-1	13.258	33.5307	37.4887	41.4399
	PD41532	ASXL1-Q588X	ASXL1	40	76.12	0.0541311	-0.0538973	0.00130226	-0.122517	0.017841	0.0967062	0.00015323	0.074366	0.121123	0	0	0	0	0.0967062	0.00015323	0.0764865	0.117082	-5.19595	-1.48697	TRUE	0.0428089	0.476322	-1	-1	-1	-1	-1	2.92327	11.4945
	PD41532	KRAS-G13D	KRAS	41	76.12	0.00716204	-0.0344983	0.00243968	-0.129818	0.0602953	0.0821647	0.00094746	0.0192101	0.140022	0	0	0	0	0.0821647	0.00094746	0.0317741	0.13225	-10.1814	-3.29231	TRUE	0.0476664	20.271	-1	-1	-1	17.8545	43.605	49.4729	55.2947
	PD41532	TP53nt-M246V	TP53	42	84.42	0.00888889	0.0167403	0.00212138	-0.0735987	0.103911	0.0493378	0.000361759	0.013448	0.0872972	0	0	0	0	0.0493378	0.000361759	0.0180226	0.0804519	-8.94878	-3.84187	TRUE	0.0660781	17.8963	-1	-1	-1	16.6343	38.0816	41.6613	45.9847
	PD41163	DNMT3Ant-R882C	DNMT3A	43	78.37	0.0610413	0.005708	0.00193817	-0.0820638	0.0883131	0.0377231	7.86927e-05	0.0206402	0.0550087	-0.0202918	0.00303238	-0.125564	0.0854049	0.0174312	0.00301399	-0.0704867	0.109224	-5.12136	-0.0182468	TRUE	0.0231392	2.43266	-1	-1	-1	-1	5.66038	14.1147	22.5832
	PD41163	TET2nt-H1912R	TET2	44	78.37	0.00591279	-0.00680068	0.00268273	-0.115073	0.0914995	0.0977899	9.65508e-05	0.0780263	0.116425	0	0	0	0	0.0977899	9.65508e-05	0.0815917	0.113992	-10.6035	-4.44678	TRUE	0.0909892	28.8395	-1	-1	-1	32.6099	48.2287	51.4116	54.3242
	PD34475	TET2t-R1404X	TET2	45	65.82	0.125	0.0560177	0.000405154	0.0184162	0.0970221	0.0809634	3.75533e-05	0.0688472	0.0932822	0	0	0	0	0.0809634	3.75533e-05	0.0701035	0.090955	-5.41892	-3.78064	FALSE	0.136981	15.3706	0.602492	4.91175	7.74737	16.1451	22.5229	24.4137	26.6865
	PD41112	CBLnt-C396W	CBL	46	80.57	0.0105364	-0.00250354	0.00148075	-0.0798689	0.0692236	0.0435385	0.000752463	-0.0159898	0.091096	0	0	0	0	0.0435385	0.000752463	-0.0037076	0.0873598	-7.68195	-3.36436	TRUE	0.0410349	9.06548	-1	-1	-1	-1	25.3829	30.7074	35.5401
	PD41112	CBLt-NM_005188:exon15:c.2434+1G>A	CBL	47	84.23	0.00869565	-0.0371291	0.00161474	-0.11994	0.0387869	0.142885	0.00107141	0.0819078	0.207591	0	0	0	0	0.142885	0.00107141	0.0881925	0.197008	-10.2602	-5.12075	TRUE	0.105756	31.5127	-1	-1	12.0408	35.1983	47.6077	50.3086	53.3248
	PD41112	DNMT3Ant-R882H	DNMT3A	48	73.69	0.0213992	-0.0674392	0.00137395	-0.139035	0.00370631	0.0377231	7.86927e-05	0.0206402	0.0550087	0.0159608	0.000862557	-0.0396017	0.0760512	0.0536838	0.000861375	0.00668764	0.10336	-4.70574	-1.353	TRUE	-0.0137554	-0.491981	-1	-1	-1	-1	-1	-1	-1
	PD41528	DNMT3Ant-G550R	DNMT3A	49	76.11	0.0887273	-0.0922099	0.000482867	-0.128123	-0.0449052	0.0377231	7.86927e-05	0.0206402	0.0550087	0	0	0	0	0.0377231	7.86927e-05	0.0226415	0.0520553	-1.76199	-0.00108694	TRUE	-0.0544868	0.713556	-1	-1	-1	-1	-1	-1	-1
	PD41528	SF3B1-H662Q	SF3B1	50	81.36	0.0446154	0.0465334	0.00195119	-0.0472416	0.126034	0.115886	0.000520405	0.0666775	0.157484	0.0265686	0.00262237	-0.0748946	0.123694	0.142455	0.00244437	0.0615772	0.223985	-11.3078	-5.62183	TRUE	0.188988	42.6718	20.8554	28.8773	33.5283	45.2919	51.9716	53.5083	55.4441
	PD41528	TET2nt-I1873T	TET2	51	76.11	0.0337644	-0.0958535	0.00172987	-0.185164	-0.021772	0.0977899	9.65508e-05	0.0780263	0.116425	0.00421471	0.000805831	-0.0529896	0.05927	0.102005	0.000702404	0.0579795	0.146356	-5.8141	-0.89384	TRUE	0.00615111	1.34089	-1	-1	-1	-1	-1	7.11629	17.388
	PD41528	TET2t-F1597fs	TET2	52	76.11	0.209438	0.0137823	0.000606065	-0.0350107	0.0623762	0.0809634	3.75533e-05	0.0688472	0.0932822	0	0	0	0	0.0809634	3.75533e-05	0.0701035	0.090955	-4.38553	-1.8888	TRUE	0.0947457	1.26169	-1	-1	-1	-1	4.5541	8.57101	12.9033
	PD41528	TP53nt-M237V	TP53	53	81.36	0.0238854	0.0411781	0.00198309	-0.050738	0.12202	0.0493378	0.000361759	0.013448	0.0872972	0.0784264	0.00304053	-0.0335871	0.182967	0.127764	0.00292263	0.0424916	0.216922	-11.5843	-5.41171	TRUE	0.168942	40.9917	9.61145	22.4245	29.0426	44.3626	52.7649	54.4993	56.734
	PD41175	DNMT3Ant-D686E	DNMT3A	54	69.45	0.0158416	0.000400379	0.00116682	-0.0689904	0.0630184	0.0377231	7.86927e-05	0.0206402	0.0550087	0	0	0	0	0.0377231	7.86927e-05	0.0226415	0.0520553	-6.04107	-2.96095	TRUE	0.0381234	1.82129	-1	-1	-1	-1	3.42991	10.3894	18.7917
	PD41175	GNB1-A248T	GNB1	55	83.17	0.00696517	0.0265181	0.00266216	-0.0763886	0.122191	0.100826	0.00135348	0.0320254	0.175405	0	0	0	0	0.100826	0.00135348	0.0379613	0.159767	-12.7796	-6.13323	TRUE	0.127345	47.7126	16.553	28.2213	34.9974	50.339	60.209	63.0103	67.3955
	PD41175	PPM1D-W427X	PPM1D	56	77.43	0.00899281	-0.00111373	0.00161004	-0.0785867	0.0774926	0.093522	0.000239351	0.0642565	0.123206	0	0	0	0	0.093522	0.000239351	0.0685992	0.118775	-8.64987	-4.62944	TRUE	0.0924082	21.6194	-1	-1	-1	23.6674	38.4595	41.2335	44.145
	PD41192	DNMT3Ant-R326C	DNMT3A	57	70.7	0.347126	0.0992178	0.000551256	0.0537245	0.145889	0.0377231	7.86927e-05	0.0206402	0.0550087	0	0	0	0	0.0377231	7.86927e-05	0.0226415	0.0520553	-3.89908	-2.03668	TRUE	0.136941	5.76687	-1	-1	-1	4.39052	13.6749	15.9163	18.5719
	PD41192	DNMT3Ant-V687L	DNMT3A	58	70.7	0.00653595	-0.0397747	0.00219046	-0.134936	0.0485704	0.0377231	7.86927e-05	0.0206402	0.0550087	0	0	0	0	0.0377231	7.86927e-05	0.0226415	0.0520553	-7.38142	-2.63431	TRUE	-0.00205163	8.17315	-1	-1	-1	-1	24.1348	30.9014	38.5909
	PD41192	SF3B1-T798I	SF3B1	59	73.69	0.0071736	-0.0344271	0.00218723	-0.134445	0.049674	0.115886	0.000520405	0.0666775	0.157484	0	0	0	0	0.115886	0.000520405	0.0778842	0.153332	-10.6459	-4.80586	FALSE	0.0814592	33.574	-1	-1	9.15119	37.7694	51.8049	55.1034	59.5843
	PD41302	DNMT3Ant-I369F	DNMT3A	60	64.75	0.0108108	0.00495215	0.00150342	-0.0732746	0.0812835	0.0377231	7.86927e-05	0.0206402	0.0550087	0	0	0	0	0.0377231	7.86927e-05	0.0226415	0.0520553	-6.08181	-3.31132	TRUE	0.0426752	2.67952	-1	-1	-1	-1	8.45217	14.0448	21.6777
	PD41302	DNMT3At-Q886X	DNMT3A	61	72.07	0.00610288	-0.000816612	0.00178515	-0.0802463	0.081152	0.0516252	7.95565e-05	0.034043	0.0684266	0	0	0	0	0.0516252	7.95565e-05	0.0372406	0.0665624	-7.11792	-4.02851	TRUE	0.0508086	8.65199	-1	-1	-1	-0.463612	23.3518	27.6721	32.7703
	PD41302	TET2t-H1778fs	TET2	62	64.75	0.0541416	0.0484227	0.0011319	-0.0151753	0.116277	0.0809634	3.75533e-05	0.0688472	0.0932822	0	0	0	0	0.0809634	3.75533e-05	0.0701035	0.090955	-6.42454	-3.99997	TRUE	0.129386	17.8818	-1	-1	4.21486	19.5214	28.8594	30.9859	33.7915
	PD42297	DNMT3Ant-S770L	DNMT3A	63	75.54	0.0250896	0.0177862	0.00172303	-0.0603884	0.0976606	0.0377231	7.86927e-05	0.0206402	0.0550087	0.0541533	0.00114507	-0.0117883	0.120122	0.0918763	0.0010923	0.0382463	0.145487	-8.93702	-3.88691	TRUE	0.109663	22.3517	-1	-1	-1	24.6555	39.7857	42.5504	45.9801
	PD42297	TET2nt-Y1245C	TET2	64	75.54	0.338086	0.225415	0.00110003	0.157988	0.28378	0.0977899	9.65508e-05	0.0780263	0.116425	0	0	0	0	0.0977899	9.65508e-05	0.0815917	0.113992	-11.2107	-7.79336	FALSE	0.323205	50.7043	45.4636	46.7104	47.858	50.837	53.6742	54.3025	54.9807
	PD42297	TET2t-P401fs	TET2	65	75.54	0.307857	0.19081	0.000731455	0.136404	0.24258	0.0809634	3.75533e-05	0.0688472	0.0932822	0	0	0	0	0.0809634	3.75533e-05	0.0701035	0.090955	-9.44736	-6.60352	TRUE	0.271773	45.0724	39.0398	40.7491	41.8112	45.4041	48.2839	49.0676	49.9533
	PD41149	DNMT3At-NM_001320893:exon4:c.559-2A>G;NM_153759:exon5:c.448-2A>G;NM_022552:exon9:c.1015-2A>G;NM_175629:exon9:c.1015-2A>G	DNMT3A	66	69.92	0.00863724	0.000459668	0.00167736	-0.0759002	0.0812238	0.0516252	7.95565e-05	0.034043	0.0684266	0	0	0	0	0.0516252	7.95565e-05	0.0372406	0.0665624	-6.94628	-3.9682	TRUE	0.0520849	7.31174	-1	-1	-1	-1	21.546	25.9754	30.9685
	PD41149	DNMT3At-NM_001320893:exon6:c.973+1G>A;NM_153759:exon7:c.862+1G>A;NM_022552:exon11:c.1429+1G>A;NM_175629:exon11:c.1429+1G>A	DNMT3A	67	76.9	0.0180328	0.0471948	0.00171291	-0.0348661	0.124546	0.0516252	7.95565e-05	0.034043	0.0684266	0	0	0	0	0.0516252	7.95565e-05	0.0372406	0.0665624	-7.79639	-5.02861	TRUE	0.09882	20.4472	-1	-1	-1	22.8709	34.7314	37.0512	39.5799
	PD41167	DNMT3At-S770X	DNMT3A	68	65.39	0.0382562	0.00654407	0.000703358	-0.0458474	0.057129	0.0516252	7.95565e-05	0.034043	0.0684266	0	0	0	0	0.0516252	7.95565e-05	0.0372406	0.0665624	-4.73967	-2.77188	TRUE	0.0581693	-0.153105	-1	-1	-1	-1	-1	0.682272	5.7211
	PD34505	TET2t-W1847X	TET2	69	66.62	0.0397351	0.0307466	0.00178244	-0.0473335	0.121467	0.0809634	3.75533e-05	0.0688472	0.0932822	0	0	0	0	0.0809634	3.75533e-05	0.0701035	0.090955	-6.43416	-3.42807	TRUE	0.11171	12.8372	-1	-1	-1	12.199	26.5015	29.64	33.6239
	PD41122	DNMT3At-R458fs	DNMT3A	70	68.71	0.0389031	0.0619236	0.000950029	-0.00190679	0.11988	0.0516252	7.95565e-05	0.034043	0.0684266	0	0	0	0	0.0516252	7.95565e-05	0.0372406	0.0665624	-6.7483	-4.28267	TRUE	0.113549	16.6679	-1	-1	2.59827	17.7786	27.9395	30.2135	33.3878
	PD41115	CTCFt-S488X	CTCF	71	87.99	0.00724638	-0.00415471	0.00183955	-0.0848067	0.0793866	0.0839147	0.0021201	-0.00457502	0.171374	0	0	0	0	0.0839147	0.0021201	0.00819469	0.15885	-9.63145	-4.39684	TRUE	0.0797599	24.2369	-1	-1	-1	26.6287	44.0757	47.1853	50.5695
	PD41115	SRSF2-P95L	SRSF2	72	75.81	0.0265675	-0.0176833	0.00166226	-0.0895157	0.0698158	0.153147	0.000946886	0.0939596	0.212678	-0.0148452	0.00210999	-0.110041	0.0667957	0.138302	0.00140181	0.0765869	0.199403	-9.45508	-4.98984	TRUE	0.120619	29.6471	-1	5.10793	13.4856	32.4145	44.1972	46.3448	49.0471
	PD41226	DNMT3Ant-R201C	DNMT3A	73	70.1	0.00697134	0.0181789	0.00139089	-0.0592501	0.0872521	0.0377231	7.86927e-05	0.0206402	0.0550087	0	0	0	0	0.0377231	7.86927e-05	0.0226415	0.0520553	-6.56205	-4.32404	TRUE	0.055902	5.94476	-1	-1	-1	-1	17.4188	21.8633	26.617
	PD41226	DNMT3Ant-V636M	DNMT3A	74	60.09	0.0109361	-0.0208075	0.00124102	-0.0895131	0.0495441	0.0377231	7.86927e-05	0.0206402	0.0550087	0	0	0	0	0.0377231	7.86927e-05	0.0226415	0.0520553	-5.2137	-3.1255	TRUE	0.0169155	0.238313	-1	-1	-1	-1	-1	-1	3.55057
	PD42296	DNMT3Ant-L888P	DNMT3A	75	77.88	0.042885	0.0303425	0.00193008	-0.0519064	0.122406	0.0377231	7.86927e-05	0.0206402	0.0550087	0	0	0	0	0.0377231	7.86927e-05	0.0226415	0.0520553	-6.89897	-2.28225	TRUE	0.0680656	6.8695	-1	-1	-1	-1	20.3219	25.3923	31.7987
	PD41235	SRSF2-P95L	SRSF2	76	81.53	0.00984252	0.0218276	0.0023553	-0.0723671	0.120915	0.153147	0.000946886	0.0939596	0.212678	-0.0148452	0.00210999	-0.110041	0.0667957	0.138302	0.00140181	0.0765869	0.199403	-12.891	-6.47768	TRUE	0.16013	50.6742	27.5353	36.2604	41.9594	52.4664	60.2457	62.5738	66.8642
	PD41235	TET2t-C973fs	TET2	77	77.37	0.0148883	0.0347509	0.00145208	-0.034412	0.115755	0.0809634	3.75533e-05	0.0688472	0.0932822	0	0	0	0	0.0809634	3.75533e-05	0.0701035	0.090955	-8.53751	-5.12154	TRUE	0.115714	26.808	-1	4.27829	11.9339	29.6323	39.3709	41.5852	44.3041
	PD41235	TET2t-E692X	TET2	78	68.7	0.0130405	-0.0552318	0.00143576	-0.124216	0.0211146	0.0809634	3.75533e-05	0.0688472	0.0932822	0	0	0	0	0.0809634	3.75533e-05	0.0701035	0.090955	-5.96292	-2.72737	TRUE	0.0257317	1.53179	-1	-1	-1	-1	1.85213	9.23006	16.2958
	PD34533	TP53nt-F212V	TP53	79	82.95	0.00794913	0.0104469	0.00199009	-0.0762869	0.0966187	0.0493378	0.000361759	0.013448	0.0872972	0	0	0	0	0.0493378	0.000361759	0.0180226	0.0804519	-8.54625	-3.80227	TRUE	0.0597847	14.7007	-1	-1	-1	9.88328	34.2439	38.7078	43.302
	PD34521	CTCFnt-T563I	CTCF	80	79.82	0.00888099	0.00446187	0.00229255	-0.0947652	0.0901407	0.0626679	0.00153228	-0.0126266	0.137114	0	0	0	0	0.0626679	0.00153228	-0.00168939	0.126559	-8.53005	-3.6411	TRUE	0.0671298	15.9609	-1	-1	-1	13.7026	35.8307	39.9739	43.646
	PD34521	JAK2-V617F	JAK2	81	71.74	0.0988372	-0.0990944	0.00125757	-0.16421	-0.0254903	0	0	0	0	0.137421	0.000398079	0.0973678	0.173901	0.137421	0.000398079	0.1035	0.168716	-3.72414	-0.86157	TRUE	0.0383269	-0.845279	-1	-1	-1	-1	-1	-1	-1
	PD41245	BRCC3nt-G152R	BRCC3	82	74.4	0.00694444	-0.0143252	0.00236925	-0.102706	0.083704	0.0399925	0.00100195	-0.022508	0.0993952	0	0	0	0	0.0399925	0.00100195	-0.0120378	0.0923688	-7.92821	-2.39753	TRUE	0.0256673	9.93026	-1	-1	-1	-1	28.4103	34.564	39.4944
	PD41221	DNMT3Ant-R882H	DNMT3A	83	93.69	0.0408163	-0.0156082	0.00150963	-0.0868105	0.0617012	0.0377231	7.86927e-05	0.0206402	0.0550087	0.0159608	0.000862557	-0.0396017	0.0760512	0.0536838	0.000861375	0.00668764	0.10336	-7.47292	-0.587702	TRUE	0.0380757	5.26064	-1	-1	-1	-1	17.5464	25.9812	33.5785
	PD41221	TET2nt-Y1902H	TET2	84	101.45	0.00643604	0.000788412	0.00218816	-0.089129	0.0928095	0.0977899	9.65508e-05	0.0780263	0.116425	0	0	0	0	0.0977899	9.65508e-05	0.0815917	0.113992	-13.0072	-4.67387	TRUE	0.0985783	45.9323	-1	5.29826	23.1695	52.651	65.1515	67.9073	70.5008
	PD41221	TET2t-Q888X	TET2	85	98.32	0.0166375	0.0143194	0.00188268	-0.0718504	0.0965949	0.0809634	3.75533e-05	0.0688472	0.0932822	0	0	0	0	0.0809634	3.75533e-05	0.0701035	0.090955	-11.757	-4.41866	TRUE	0.0952828	35.298	-1	-1	5.74856	40.8261	55.6454	58.0817	61.5464
	PD41221	TET2t-Q916X	TET2	86	93.69	0.0302288	-0.0285993	0.00157566	-0.105488	0.0451252	0.0809634	3.75533e-05	0.0688472	0.0932822	0	0	0	0	0.0809634	3.75533e-05	0.0701035	0.090955	-8.78115	-2.0389	TRUE	0.0523641	9.80701	-1	-1	-1	-1	29.2989	34.9335	41.918
	PD41221	U2AF1-Q157P	U2AF1	87	98.32	0.00859375	0.010604	0.00280224	-0.0863973	0.125613	0.19318	0.00244421	0.100941	0.289488	0.063034	0.00387435	-0.0520095	0.188007	0.256214	0.00255786	0.175489	0.343005	-22.4564	-10.4321	TRUE	0.266818	76.4096	64.7556	69.0306	71.5125	77.5675	81.8042	82.8109	84.069
	PD34575	DNMT3Ant-I769M	DNMT3A	88	81.78	0.00607287	-0.0278421	0.00230318	-0.125857	0.0627686	0.0377231	7.86927e-05	0.0206402	0.0550087	0	0	0	0	0.0377231	7.86927e-05	0.0226415	0.0520553	-8.89771	-2.27311	TRUE	0.00988102	14.8604	-1	-1	-1	0.400753	37.8191	45.2475	53.1279
	PD34575	PPM1D-N477fs	PPM1D	89	90.88	0.0160156	0.0250354	0.00174735	-0.0590191	0.10436	0.093522	0.000239351	0.0642565	0.123206	0	0	0	0	0.093522	0.000239351	0.0685992	0.118775	-10.9474	-5.50458	TRUE	0.118557	36.8148	-1	11.2709	20.7436	40.8905	51.2129	53.3927	55.7718
	PD34575	SF3B1-K666N	SF3B1	90	85.15	0.0116086	-0.00524165	0.00202991	-0.0936042	0.0786048	0.115886	0.000520405	0.0666775	0.157484	0.0337145	0.00084179	-0.0251497	0.0889096	0.149601	0.000384413	0.117177	0.181552	-12.0522	-5.80104	TRUE	0.144359	44.057	12.1089	24.7655	31.6738	47.7565	56.3113	58.2293	60.4063
	PD41099	IDH1-H133R	IDH1	91	76.54	0.00909091	-0.0189619	0.00181968	-0.0988651	0.0637191	0.106739	0.0036061	-0.0162078	0.219672	0	0	0	0	0.106739	0.0036061	0.0100409	0.204296	-8.23873	-4.34116	TRUE	0.0877768	19.0749	-1	-1	-1	20.3637	36.4265	39.7565	43.2729
	PD41099	SRSF2-P95R	SRSF2	92	68.18	0.00691443	-0.0470072	0.00161617	-0.130112	0.0271531	0.153147	0.000946886	0.0939596	0.212678	0	0	0	0	0.153147	0.000946886	0.102905	0.203385	-8.34166	-5.04417	TRUE	0.10614	24.3062	-1	-1	5.76041	27.2704	38.4733	40.7608	43.4995
	PD41099	TP53nt-R273G	TP53	93	76.54	0.00835232	0.0360217	0.00259508	-0.0657025	0.135893	0.0493378	0.000361759	0.013448	0.0872972	0	0	0	0	0.0493378	0.000361759	0.0180226	0.0804519	-9.54095	-5.53681	TRUE	0.0853594	32.7408	-1	6.72044	16.1591	35.0759	46.1846	49.8867	55.5451
	PD41185	DNMT3Ant-I705T	DNMT3A	94	69.55	0.116032	0.00244219	0.00150839	-0.0762443	0.0767443	0.0377231	7.86927e-05	0.0206402	0.0550087	0.0191227	0.00161117	-0.0612328	0.0949593	0.0568457	0.00153887	-0.00711757	0.122485	-3.80996	-1.88314	TRUE	0.0592879	-0.888917	-1	-1	-1	-1	-1	-1	-1
	PD41310	DNMT3At-G646fs	DNMT3A	95	62.58	0.007034	-0.0265265	0.00163844	-0.102589	0.0535664	0.0516252	7.95565e-05	0.034043	0.0684266	0	0	0	0	0.0516252	7.95565e-05	0.0372406	0.0665624	-6.69523	-3.89422	TRUE	0.0250987	4.28525	-1	-1	-1	-1	14.1946	19.3723	25.8564
	PD41074	DNMT3At-NM_001320893:exon11:c.1480+1G>A;NM_153759:exon12:c.1369+1G>A;NM_022552:exon16:c.1936+1G>A;NM_175629:exon16:c.1936+1G>A	DNMT3A	96	67.01	0.0207352	-0.0291653	0.000900747	-0.0919443	0.0258446	0.0516252	7.95565e-05	0.034043	0.0684266	0	0	0	0	0.0516252	7.95565e-05	0.0372406	0.0665624	-5.10291	-2.64167	TRUE	0.0224599	-0.41287	-1	-1	-1	-1	-1	-1	-0.818216
	PD34579	CBLnt-Q409R	CBL	97	76.61	0.00588813	-0.0192441	0.00250372	-0.12248	0.0735736	0.0435385	0.000752463	-0.0159898	0.091096	0	0	0	0	0.0435385	0.000752463	-0.0037076	0.0873598	-12.0119	-3.69935	FALSE	0.0242944	50.625	-1	12.2386	24.5457	55.0892	76.61	76.61	76.61
	PD34579	DNMT3Ant-I833V	DNMT3A	98	76.61	0.018559	-0.0101692	0.00151388	-0.0856785	0.0675428	0.0377231	7.86927e-05	0.0206402	0.0550087	0	0	0	0	0.0377231	7.86927e-05	0.0226415	0.0520553	-6.29998	-1.98514	TRUE	0.0275539	1.93189	-1	-1	-1	-1	3.34253	11.7999	19.7468
	PD34569	CBLt-Q691fs	CBL	99	77.69	0.0100887	-0.0260117	0.00212223	-0.113844	0.0623885	0.142885	0.00107141	0.0819078	0.207591	0	0	0	0	0.142885	0.00107141	0.0881925	0.197008	-10.4184	-4.91131	TRUE	0.116874	30.3405	-1	-1	9.27114	34.3312	46.1198	48.7205	52.0204
	PD34569	DNMT3Ant-I898T	DNMT3A	100	74.68	0.0155993	-0.0246374	0.00199539	-0.103753	0.0680632	0.0377231	7.86927e-05	0.0206402	0.0550087	0	0	0	0	0.0377231	7.86927e-05	0.0226415	0.0520553	-6.59388	-2.13218	TRUE	0.0130856	2.47233	-1	-1	-1	-1	6.60354	14.5823	21.4782
	PD34569	DNMT3At-W698X	DNMT3A	101	74.68	0.0975124	0.0555199	0.00114242	-0.0118026	0.12138	0.0516252	7.95565e-05	0.034043	0.0684266	0	0	0	0	0.0516252	7.95565e-05	0.0372406	0.0665624	-6.11676	-2.86812	TRUE	0.107145	9.44534	-1	-1	-1	7.19846	21.8763	25.2759	29.1366
	PD34569	SF3B1-K666N	SF3B1	102	74.68	0.0681629	-0.0600907	0.0011923	-0.124729	0.0101224	0.115886	0.000520405	0.0666775	0.157484	0.0337145	0.00084179	-0.0251497	0.0889096	0.149601	0.000384413	0.117177	0.181552	-5.75021	-2.54858	TRUE	0.0895101	5.39177	-1	-1	-1	-1	16.1604	20.2262	24.5005
	PD41129	DNMT3Ant-A662G	DNMT3A	103	67.92	0.0194401	0.023386	0.00134876	-0.0474544	0.0964688	0.0377231	7.86927e-05	0.0206402	0.0550087	0	0	0	0	0.0377231	7.86927e-05	0.0226415	0.0520553	-6.30108	-3.67901	TRUE	0.061109	4.55019	-1	-1	-1	-1	15.3025	19.6584	24.6138
	PD41152	ASXL1-NM_015338:exon11:c.1719+2T>C	ASXL1	104	65.63	0.00674764	-0.0182724	0.00276835	-0.124564	0.0812172	0.0967062	0.00015323	0.074366	0.121123	0	0	0	0	0.0967062	0.00015323	0.0764865	0.117082	-12.0802	-5.681	FALSE	0.0784338	43.8415	3.51889	15.4028	26.5464	46.7597	64.722	65.63	65.63
	PD41135	DNMT3Ant-S638F	DNMT3A	105	66.66	0.0099108	0.00773064	0.00219468	-0.0859999	0.0988262	0.0377231	7.86927e-05	0.0206402	0.0550087	0.0417635	0.00326987	-0.0668177	0.15404	0.0794866	0.00318473	-0.0100298	0.171341	-7.18737	-4.05941	TRUE	0.0872172	13.5073	-1	-1	-1	11.1444	30.5654	33.6674	37.07
	PD41135	DNMT3At-G654fs	DNMT3A	106	62.99	0.0114391	0.00250367	0.00119682	-0.0620448	0.0729193	0.0516252	7.95565e-05	0.034043	0.0684266	0	0	0	0	0.0516252	7.95565e-05	0.0372406	0.0665624	-5.82168	-3.83434	TRUE	0.0541289	2.56883	-1	-1	-1	-1	8.2323	13.6281	19.3297
	PD41135	TET2t-Q749X	TET2	107	62.99	0.0099728	-0.0106905	0.00132155	-0.0832916	0.0588382	0.0809634	3.75533e-05	0.0688472	0.0932822	0	0	0	0	0.0809634	3.75533e-05	0.0701035	0.090955	-6.32795	-4.11483	TRUE	0.0702729	6.33094	-1	-1	-1	-1	18.1538	23.0064	26.8871
	PD34571	PPM1D-R429fs	PPM1D	108	82.68	0.0154799	0.0132431	0.00178532	-0.0685397	0.0953578	0.093522	0.000239351	0.0642565	0.123206	0	0	0	0	0.093522	0.000239351	0.0685992	0.118775	-9.26948	-4.27199	TRUE	0.106765	26.7653	-1	-1	4.20064	30.2267	42.6578	45.3604	48.5589
	PD41176	PPM1D-E226X	PPM1D	109	71.43	0.00582524	-0.0337961	0.00243988	-0.13161	0.058108	0.093522	0.000239351	0.0642565	0.123206	0	0	0	0	0.093522	0.000239351	0.0685992	0.118775	-12.1477	-4.44539	FALSE	0.0597258	42.1118	-1	-1	11.086	47.6962	67.8597	71.43	71.43
	PD41176	TET2nt-A1876G	TET2	110	79.54	0.00899654	-0.0037334	0.00156191	-0.0765323	0.0769244	0.0977899	9.65508e-05	0.0780263	0.116425	0	0	0	0	0.0977899	9.65508e-05	0.0815917	0.113992	-9.10026	-4.68477	TRUE	0.0940565	24.1798	-1	-1	0.576427	25.9933	41.2142	44.3712	47.6755
	PD34580	DNMT3Ant-R659H	DNMT3A	111	72.39	0.0514523	0.0221573	0.00149826	-0.0467892	0.106756	0.0377231	7.86927e-05	0.0206402	0.0550087	-0.0338906	0.00168862	-0.11884	0.0427543	0.00383249	0.00169466	-0.063387	0.0743258	-4.53864	-1.44493	TRUE	0.0259898	-0.592888	-1	-1	-1	-1	-1	-1	-1
	PD34504	DNMT3At-NM_001320893:exon11:c.1396-1G>A;NM_153759:exon12:c.1285-1G>A;NM_022552:exon16:c.1852-1G>A;NM_175629:exon16:c.1852-1G>A	DNMT3A	112	77.19	0.00880088	0.0250773	0.00168376	-0.0544498	0.106812	0.0516252	7.95565e-05	0.034043	0.0684266	0	0	0	0	0.0516252	7.95565e-05	0.0372406	0.0665624	-8.0454	-4.61766	TRUE	0.0767025	17.2632	-1	-1	-1	18.0934	34.4863	37.1791	40.5148
	PD41347	TET2t-Q324X	TET2	113	70.29	0.0084686	-0.0330151	0.00216493	-0.123569	0.0601356	0.0809634	3.75533e-05	0.0688472	0.0932822	0	0	0	0	0.0809634	3.75533e-05	0.0701035	0.090955	-7.89966	-3.31145	TRUE	0.0479483	9.5701	-1	-1	-1	-1	26.5666	32.5132	38.7915
	PD41347	TET2t-Q976fs	TET2	114	70.29	0.0834854	-0.0205503	0.000637965	-0.0678167	0.0297837	0.0809634	3.75533e-05	0.0688472	0.0932822	0	0	0	0	0.0809634	3.75533e-05	0.0701035	0.090955	-4.26265	-2.11218	TRUE	0.0604132	-0.561297	-1	-1	-1	-1	-1	-1	1.28721
	PD41347	TP53nt-P142T	TP53	115	76.73	0.00943396	0.0120058	0.00193395	-0.0745202	0.0976343	0.0493378	0.000361759	0.013448	0.0872972	0	0	0	0	0.0493378	0.000361759	0.0180226	0.0804519	-9.14487	-4.28007	FALSE	0.0613436	23.4316	-1	-1	-1	24.8555	43.0121	46.7852	51.7395
	PD41222	TET2nt-H1380Y	TET2	116	55.47	0.00885609	-0.0632692	0.00238804	-0.152603	0.0401895	0.0977899	9.65508e-05	0.0780263	0.116425	-0.0525025	0.00133805	-0.122171	0.0198423	0.0452874	0.00127927	-0.0103143	0.108696	-7.17334	-3.86861	TRUE	-0.0179818	9.81919	-1	-1	-1	-1	27.3312	35.3519	52.2717
	PD41142	CBLnt-L380P	CBL	117	79.19	0.0119485	-0.0261756	0.00195056	-0.110018	0.0632378	0.0435385	0.000752463	-0.0159898	0.091096	0	0	0	0	0.0435385	0.000752463	-0.0037076	0.0873598	-7.58732	-1.73487	TRUE	0.0173629	5.95751	-1	-1	-1	-1	19.2551	26.3581	35.1531
	PD41142	DNMT3At-R771X	DNMT3A	118	79.19	0.0126354	-0.0303555	0.00176346	-0.111483	0.0472041	0.0516252	7.95565e-05	0.034043	0.0684266	0	0	0	0	0.0516252	7.95565e-05	0.0372406	0.0665624	-7.16834	-2.12571	TRUE	0.0212697	5.05812	-1	-1	-1	-1	15.2573	22.4752	31.07
	PD41142	SF3B1-K666N	SF3B1	119	86.6	0.0119225	0.00947232	0.00197884	-0.0786489	0.0961076	0.115886	0.000520405	0.0666775	0.157484	0.0337145	0.00084179	-0.0251497	0.0889096	0.149601	0.000384413	0.117177	0.181552	-12.0956	-6.35673	TRUE	0.159073	47.9503	27.3621	34.0835	38.5034	50.5566	57.4051	58.9536	60.6705
	PD41142	TET2t-R544X	TET2	120	86.6	0.00519481	-0.015258	0.00204934	-0.108439	0.0678918	0.0809634	3.75533e-05	0.0688472	0.0932822	0	0	0	0	0.0809634	3.75533e-05	0.0701035	0.090955	-9.76667	-3.97144	TRUE	0.0657054	25.0737	-1	-1	-1	28.5515	46.1928	49.5721	53.0576
	PD34550	CTCFnt-V361I	CTCF	121	67.17	0.00641026	-0.0236079	0.00220492	-0.113444	0.068866	0.0626679	0.00153228	-0.0126266	0.137114	0	0	0	0	0.0626679	0.00153228	-0.00168939	0.126559	-8.0277	-3.2409	TRUE	0.03906	12.651	-1	-1	-1	5.67464	31.4277	37.4436	42.1492
	PD34550	TET2t-G1719fs	TET2	122	71.18	0.0111524	0.0114559	0.00154937	-0.0589222	0.091486	0.0809634	3.75533e-05	0.0688472	0.0932822	0	0	0	0	0.0809634	3.75533e-05	0.0701035	0.090955	-7.55811	-4.49496	TRUE	0.0924194	16.7114	-1	-1	-1	17.9766	32.2839	34.8429	37.5585
	PD41139	DNMT3Ant-L819V	DNMT3A	123	56.27	0.0611702	0.00440768	0.000677725	-0.0428332	0.0560263	0.0377231	7.86927e-05	0.0206402	0.0550087	0	0	0	0	0.0377231	7.86927e-05	0.0226415	0.0520553	-3.32002	-2.25026	TRUE	0.0421307	-0.969253	-1	-1	-1	-1	-1	-1	-1
	PD41139	TET2nt-C1271S	TET2	124	56.27	0.00647549	-0.0562657	0.00193923	-0.140416	0.0327538	0.0977899	9.65508e-05	0.0780263	0.116425	0	0	0	0	0.0977899	9.65508e-05	0.0815917	0.113992	-6.86486	-4.22198	TRUE	0.0415241	6.44689	-1	-1	-1	-1	19.5102	24.938	30.6841
	PD41211	CBLnt-I383M	CBL	125	90.36	0.0118203	0.0197844	0.0019955	-0.067189	0.11381	0.0435385	0.000752463	-0.0159898	0.091096	0.0705076	0.00412559	-0.0604712	0.185205	0.114046	0.00406431	0.00963706	0.220417	-13.3318	-5.68788	TRUE	0.13383	45.4462	2.62353	19.5451	30.184	50.2896	60.0211	62.0085	64.2036
	PD41211	TET2nt-H1380Y	TET2	126	75.58	0.0759193	0.0945037	0.00137024	0.0197875	0.161956	0.0977899	9.65508e-05	0.0780263	0.116425	-0.0525025	0.00133805	-0.122171	0.0198423	0.0452874	0.00127927	-0.0103143	0.108696	-8.09393	-5.24029	TRUE	0.139791	30.5861	14.0499	19.1039	22.4173	32.1083	38.9883	40.4438	42.0766
	PD41191	TET2t-L920X	TET2	127	70.5	0.00984081	-0.0189072	0.00227095	-0.112728	0.0752134	0.0809634	3.75533e-05	0.0688472	0.0932822	0	0	0	0	0.0809634	3.75533e-05	0.0701035	0.090955	-7.4989	-3.31208	TRUE	0.0620563	9.55359	-1	-1	-1	0.729408	25.1744	31.0235	36.0667
	PD41191	TET2t-S473fs	TET2	128	70.5	0.00500132	-0.0139609	0.00264021	-0.111479	0.0885233	0.0809634	3.75533e-05	0.0688472	0.0932822	0	0	0	0	0.0809634	3.75533e-05	0.0701035	0.090955	-9.07818	-4.04097	TRUE	0.0670025	18.5286	-1	-1	-1	18.3121	38.9976	42.7039	47.5302
	PD41191	TET2t-W1847X	TET2	129	70.5	0.162162	-0.0164938	0.00108194	-0.0801013	0.0509908	0.0809634	3.75533e-05	0.0688472	0.0932822	0	0	0	0	0.0809634	3.75533e-05	0.0701035	0.090955	-3.31001	-0.799511	TRUE	0.0644696	-0.637029	-1	-1	-1	-1	-1	-1	-0.12833
	PD41265	DNMT3At-NM_001320893:exon15:c.1867-2A>G;NM_153759:exon16:c.1756-2A>G;NM_022552:exon20:c.2323-2A>G;NM_175629:exon20:c.2323-2A>G	DNMT3A	130	63.94	0.0583614	0.0259795	0.000705442	-0.0261492	0.0748347	0.0516252	7.95565e-05	0.034043	0.0684266	0	0	0	0	0.0516252	7.95565e-05	0.0372406	0.0665624	-5.01301	-3.06957	TRUE	0.0776047	1.69099	-1	-1	-1	-1	6.40335	10.689	14.3022
	PD41265	DNMT3At-NM_001320893:exon4:c.559-2A>T;NM_153759:exon5:c.448-2A>T;NM_022552:exon9:c.1015-2A>T;NM_175629:exon9:c.1015-2A>T	DNMT3A	131	63.94	0.0280702	-0.0617328	0.000736631	-0.118734	-0.0115393	0.0516252	7.95565e-05	0.034043	0.0684266	0	0	0	0	0.0516252	7.95565e-05	0.0372406	0.0665624	-3.98332	-2.07852	TRUE	-0.0101076	-0.143861	-1	-1	-1	-1	-1	-1	-1
	PD41265	PTPN11-R502L	PTPN11	132	79.1	0.00581395	-0.0373707	0.00167287	-0.118514	0.0389598	0.181445	0.00112893	0.119332	0.248222	0	0	0	0	0.181445	0.00112893	0.126291	0.236794	-9.55374	-5.73716	TRUE	0.144074	35.3643	9.3573	19.8282	25.1026	38.0019	45.892	47.6773	49.922
	PD41331	TET2nt-A347E	TET2	133	82.63	0.00795756	0.00126787	0.00210452	-0.0914438	0.0854025	0.0977899	9.65508e-05	0.0780263	0.116425	0	0	0	0	0.0977899	9.65508e-05	0.0815917	0.113992	-9.85856	-5.14904	TRUE	0.0990577	31.9807	-1	0.168873	12.0049	35.6814	47.4785	50.148	52.9074
	PD41130	CTCFnt-H347R	CTCF	134	76.22	0.0159262	0.00116369	0.00177996	-0.0842621	0.0811324	0.0626679	0.00153228	-0.0126266	0.137114	0	0	0	0	0.0626679	0.00153228	-0.00168939	0.126559	-7.69761	-2.83646	TRUE	0.0638316	10.3839	-1	-1	-1	0.693069	28.2659	32.3051	37.2373
	PD41130	PPM1D-N448fs	PPM1D	135	76.22	0.293793	-0.000730743	0.000639925	-0.050664	0.0464923	0.093522	0.000239351	0.0642565	0.123206	0	0	0	0	0.093522	0.000239351	0.0685992	0.118775	-3.63066	-1.44512	TRUE	0.0927912	-0.182452	-1	-1	-1	-1	-1	1.49417	6.36999
	PD41181	DNMT3Ant-R736C	DNMT3A	136	78.01	0.0128755	0.0226414	0.00200766	-0.0653252	0.10722	0.0377231	7.86927e-05	0.0206402	0.0550087	0.0323273	0.00156503	-0.0475939	0.104491	0.0700503	0.00146746	0.00710924	0.131672	-8.66426	-4.18899	TRUE	0.0926917	21.3649	-1	-1	-1	23.8583	39.7963	42.7424	45.5028
	PD41181	DNMT3At-NM_001320893:exon16:c.2022+1G>A;NM_153759:exon17:c.1911+1G>A;NM_022552:exon21:c.2478+1G>A;NM_175629:exon21:c.2478+1G>A	DNMT3A	137	73.14	0.0231023	0.0175573	0.00141623	-0.0579179	0.0867049	0.0516252	7.95565e-05	0.034043	0.0684266	0	0	0	0	0.0516252	7.95565e-05	0.0372406	0.0665624	-6.87541	-3.52709	TRUE	0.0691825	7.95306	-1	-1	-1	-0.849878	22.0711	26.7759	30.8783
	PD34577	DNMT3Ant-Q886R	DNMT3A	138	80.05	0.0145068	-0.0344652	0.00183203	-0.115429	0.0532488	0.0377231	7.86927e-05	0.0206402	0.0550087	0	0	0	0	0.0377231	7.86927e-05	0.0226415	0.0520553	-6.90199	-1.45678	TRUE	0.0032579	3.46877	-1	-1	-1	-1	7.09558	17.8738	28.0965
	PD34577	DNMT3At-R320X	DNMT3A	139	80.05	0.327032	0.00786643	0.000665222	-0.0365368	0.0610603	0.0516252	7.95565e-05	0.034043	0.0684266	0	0	0	0	0.0516252	7.95565e-05	0.0372406	0.0665624	-2.60864	-0.0058219	TRUE	0.0594916	-0.909725	-1	-1	-1	-1	-1	-1	-1
	PD34526	DNMT3Ant-R882C	DNMT3A	140	80.19	0.0157415	-0.0128249	0.00197311	-0.0960222	0.0785652	0.0377231	7.86927e-05	0.0206402	0.0550087	-0.0202918	0.00303238	-0.125564	0.0854049	0.0174312	0.00301399	-0.0704867	0.109224	-6.88446	-0.588788	TRUE	0.00460633	4.78157	-1	-1	-1	-1	16.7901	24.5333	32.5288
	PD41304	TET2nt-K110R	TET2	141	62.74	0.022651	-0.046553	0.00083417	-0.104453	0.0092861	0.0977899	9.65508e-05	0.0780263	0.116425	0	0	0	0	0.0977899	9.65508e-05	0.0815917	0.113992	-5.17103	-3.17402	TRUE	0.0512369	0.109528	-1	-1	-1	-1	-1	1.76119	8.5843
	PD41123	ASXL1-Q1350X	ASXL1	142	64.59	0.051114	-0.0810951	0.000563133	-0.127256	-0.034218	0.0967062	0.00015323	0.074366	0.121123	0	0	0	0	0.0967062	0.00015323	0.0764865	0.117082	-3.44528	-1.8806	TRUE	0.0156111	-0.897409	-1	-1	-1	-1	-1	-1	-1
	PD41123	DNMT3At-W314X	DNMT3A	143	64.59	0.0473588	0.0578687	0.00113388	-0.00719901	0.123754	0.0516252	7.95565e-05	0.034043	0.0684266	0	0	0	0	0.0516252	7.95565e-05	0.0372406	0.0665624	-6.84288	-4.21155	TRUE	0.109494	15.7902	-1	-1	-1	16.5993	28.2314	30.9709	34.0252
	PD41160	DNMT3Ant-R635W	DNMT3A	144	54.7	0.048951	0.0688523	0.00129504	0.00154499	0.138582	0.0377231	7.86927e-05	0.0206402	0.0550087	0.0136615	0.00112757	-0.0515044	0.0794016	0.0513845	0.00105029	-0.000382511	0.104279	-4.70992	-3.41454	TRUE	0.120237	8.37281	-1	-1	-1	7.81835	17.9225	20.182	22.62
	PD41160	TET2t-R1455fs	TET2	145	57.71	0.0479317	0.0714557	0.000881332	0.0148814	0.132633	0.0809634	3.75533e-05	0.0688472	0.0932822	0	0	0	0	0.0809634	3.75533e-05	0.0701035	0.090955	-5.17941	-3.96218	TRUE	0.152419	18.0819	2.76072	7.66391	10.4635	19.2744	25.2473	26.9298	28.7316
	PD41144	DNMT3Ant-R736C	DNMT3A	146	83.79	0.0147493	0.0203086	0.00171963	-0.0564673	0.101749	0.0377231	7.86927e-05	0.0206402	0.0550087	0.0323273	0.00156503	-0.0475939	0.104491	0.0700503	0.00146746	0.00710924	0.131672	-9.40188	-4.26812	TRUE	0.0903589	23.5458	-1	-1	-1	25.5919	42.3687	45.4465	48.5124
	PD41144	SF3B1-K666N	SF3B1	147	88.17	0.0104862	0.0176189	0.00171327	-0.0619676	0.0908942	0.115886	0.000520405	0.0666775	0.157484	0.0337145	0.00084179	-0.0251497	0.0889096	0.149601	0.000384413	0.117177	0.181552	-12.1211	-7.19522	TRUE	0.16722	50.3095	34.8483	39.6147	43.1196	51.884	57.8128	59.1176	60.6585
	PD34479	DNMT3Ant-I705T	DNMT3A	148	66.48	0.00918133	-0.0204233	0.00224736	-0.116498	0.0718937	0.0377231	7.86927e-05	0.0206402	0.0550087	0.0191227	0.00161117	-0.0612328	0.0949593	0.0568457	0.00153887	-0.00711757	0.122485	-7.28087	-3.12652	TRUE	0.0364224	8.00042	-1	-1	-1	-1	23.7657	28.9916	34.4485
	PD41188	GNB1-K57M	GNB1	149	73.23	0.0244565	-0.0130649	0.00170839	-0.0906015	0.067061	0.100826	0.00135348	0.0320254	0.175405	0	0	0	0	0.100826	0.00135348	0.0379613	0.159767	-7.46216	-3.00426	TRUE	0.0877616	12.3235	-1	-1	-1	8.64331	29.0241	33.0838	37.1258
	PD41188	PTPN11-G363R	PTPN11	150	81.45	0.00734394	0.00390443	0.00242147	-0.0907119	0.100015	0.181445	0.00112893	0.119332	0.248222	0	0	0	0	0.181445	0.00112893	0.126291	0.236794	-12.5562	-6.73001	TRUE	0.185349	49.7928	32.3233	37.8939	41.8918	51.8209	57.8706	59.3575	61.0462
	PD41188	TET2nt-R1926G	TET2	151	76.28	0.0122549	0.0169444	0.00238222	-0.0718493	0.118282	0.0977899	9.65508e-05	0.0780263	0.116425	0	0	0	0	0.0977899	9.65508e-05	0.0815917	0.113992	-9.39862	-4.76216	TRUE	0.114734	27.7011	-1	-1	4.96638	31.5804	43.6887	45.9157	48.5747
	PD34527	TET2nt-C1298Y	TET2	152	67.77	0.157105	0.134217	0.000714484	0.0841568	0.189589	0.0977899	9.65508e-05	0.0780263	0.116425	0	0	0	0	0.0977899	9.65508e-05	0.0815917	0.113992	-8.42678	-6.06715	TRUE	0.232007	40.9069	34.0436	35.9832	37.3266	41.2626	44.5656	45.3707	46.4526
	PD34527	TET2nt-V1417F	TET2	153	67.77	0.00551978	-0.0249976	0.00196965	-0.110784	0.0605965	0.0977899	9.65508e-05	0.0780263	0.116425	0	0	0	0	0.0977899	9.65508e-05	0.0815917	0.113992	-8.56557	-4.5238	TRUE	0.0727923	18.2314	-1	-1	-1	19.0005	36.6326	39.5825	43.5989
	PD34527	TET2t-Q674X	TET2	154	74.52	0.139271	0.150701	0.000690831	0.0984889	0.199662	0.0809634	3.75533e-05	0.0688472	0.0932822	0	0	0	0	0.0809634	3.75533e-05	0.0701035	0.090955	-8.56559	-6.22233	TRUE	0.231664	41.2084	34.67	36.346	37.6729	41.4559	44.8005	45.6776	46.7578
	PD34527	TP53nt-R175G	TP53	155	67.77	0.0158863	0.00227799	0.00128443	-0.0669246	0.0738206	0.0493378	0.000361759	0.013448	0.0872972	0	0	0	0	0.0493378	0.000361759	0.0180226	0.0804519	-6.22454	-3.31627	TRUE	0.0516157	3.02898	-1	-1	-1	-1	10.1727	15.4528	21.7639
	PD41218	DNMT3Ant-G332R	DNMT3A	156	79.26	0.140413	-0.0393036	0.000384292	-0.0755811	-0.00191852	0.0377231	7.86927e-05	0.0206402	0.0550087	0	0	0	0	0.0377231	7.86927e-05	0.0226415	0.0520553	-1.89441	-0.00578075	TRUE	-0.00158055	-0.784826	-1	-1	-1	-1	-1	-1	-1
	PD41218	DNMT3Ant-R729G	DNMT3A	157	79.26	0.00778968	-0.0179045	0.00186031	-0.108718	0.0598465	0.0377231	7.86927e-05	0.0206402	0.0550087	0	0	0	0	0.0377231	7.86927e-05	0.0226415	0.0520553	-7.63809	-2.16237	TRUE	0.0198185	5.63803	-1	-1	-1	-1	18.0935	26.3787	34.5788
	PD41218	DNMT3At-NM_001320893:exon11:c.1480+1G>A;NM_153759:exon12:c.1369+1G>A;NM_022552:exon16:c.1936+1G>A;NM_175629:exon16:c.1936+1G>A	DNMT3A	158	79.26	0.013597	0.00885545	0.00202798	-0.0757243	0.0929743	0.0516252	7.95565e-05	0.034043	0.0684266	0	0	0	0	0.0516252	7.95565e-05	0.0372406	0.0665624	-8.67107	-3.43462	TRUE	0.0604807	14.8204	-1	-1	-1	10.2682	34.6144	38.9866	43.0272
	PD41218	TET2t-Y1649X	TET2	159	89.99	0.00834028	0.0100647	0.00192905	-0.0720665	0.0973176	0.0809634	3.75533e-05	0.0688472	0.0932822	0	0	0	0	0.0809634	3.75533e-05	0.0701035	0.090955	-10.6333	-5.04844	TRUE	0.0910282	33.0915	-1	-1	9.79398	37.8512	50.4568	53.3099	56.6439
	PD34514	DNMT3Ant-G511E	DNMT3A	160	70.21	0.0131455	-0.00442317	0.00123249	-0.0701458	0.0709875	0.0377231	7.86927e-05	0.0206402	0.0550087	0	0	0	0	0.0377231	7.86927e-05	0.0226415	0.0520553	-6.27733	-2.89361	TRUE	0.0332999	1.74474	-1	-1	-1	-1	2.57397	10.1949	19.1717
	PD34514	DNMT3Ant-R635W	DNMT3A	161	70.21	0.0360685	-0.0347328	0.00118657	-0.0970094	0.0385478	0.0377231	7.86927e-05	0.0206402	0.0550087	0.0136615	0.00112757	-0.0515044	0.0794016	0.0513845	0.00105029	-0.000382511	0.104279	-4.48844	-1.85066	TRUE	0.0166517	-0.710455	-1	-1	-1	-1	-1	-1	-1
	PD34514	DNMT3Ant-R729W	DNMT3A	162	70.21	0.0921466	-0.0442163	0.000435661	-0.0850554	-0.00357776	0.0377231	7.86927e-05	0.0206402	0.0550087	0	0	0	0	0.0377231	7.86927e-05	0.0226415	0.0520553	-2.28424	-0.512252	TRUE	-0.00649326	-0.76316	-1	-1	-1	-1	-1	-1	-1
	PD34514	JAK2-V617F	JAK2	163	84.7	0.0063762	0.0193597	0.00210674	-0.0661349	0.111807	0	0	0	0	0.137421	0.000398079	0.0973678	0.173901	0.137421	0.000398079	0.1035	0.168716	-12.3023	-7.05443	TRUE	0.156781	49.5949	30.9803	38.2051	41.5526	51.3689	58.3844	59.7774	61.8572
	PD41318	DNMT3Ant-F755S	DNMT3A	164	72.72	0.00799361	-0.0153249	0.00221853	-0.112026	0.0793494	0.0377231	7.86927e-05	0.0206402	0.0550087	0.0073551	0.00295705	-0.0923447	0.116399	0.0450782	0.00285164	-0.040769	0.134847	-7.93996	-1.9789	TRUE	0.0297533	10.0638	-1	-1	-1	-1	28.9257	34.3901	41.7869
	PD41318	TET2t-L199X	TET2	165	80.71	0.00698324	0.00928618	0.00234246	-0.0784029	0.10641	0.0809634	3.75533e-05	0.0688472	0.0932822	0	0	0	0	0.0809634	3.75533e-05	0.0701035	0.090955	-9.41316	-5.02413	TRUE	0.0902496	26.559	-1	-1	-1	30.2769	43.905	46.4619	49.3316
	PD41271	PPM1D-E475X	PPM1D	166	86.93	0.0079646	0.00466608	0.00196112	-0.0827409	0.0941736	0.093522	0.000239351	0.0642565	0.123206	0	0	0	0	0.093522	0.000239351	0.0685992	0.118775	-9.83178	-4.93814	TRUE	0.098188	31.4733	-1	-1	11.7742	35.6461	46.8596	49.555	52.2046
	PD41271	PPM1D-N477fs	PPM1D	167	86.93	0.00692521	0.0158835	0.00191423	-0.071156	0.100528	0.093522	0.000239351	0.0642565	0.123206	0	0	0	0	0.093522	0.000239351	0.0685992	0.118775	-11.3059	-6.24811	TRUE	0.109405	43.0511	10.9287	24.0681	31.3738	46.4562	55.1696	57.5453	59.825
	PD34543	IDH1-R132H	IDH1	168	84.12	0.105754	-0.0317064	0.00220197	-0.123652	0.0568496	0.106739	0.0036061	-0.0162078	0.219672	0.171084	0.00444896	0.0368449	0.301733	0.277822	0.00256518	0.195371	0.361922	-14.8671	-6.7198	TRUE	0.246116	54.8767	40.8885	45.3106	48.056	55.9018	62.0199	63.5438	65.5465
	PD34543	JAK2-V617F	JAK2	169	84.12	0.113006	-0.146309	0.000873946	-0.198697	-0.0882564	0	0	0	0	0.137421	0.000398079	0.0973678	0.173901	0.137421	0.000398079	0.1035	0.168716	-3.04012	-0.00109077	TRUE	-0.00888769	-0.773724	-1	-1	-1	-1	-1	-1	-1
	PD34543	SRSF2-P95H	SRSF2	170	93.6	0.0718232	-0.00587515	0.00240276	-0.102589	0.0861085	0.153147	0.000946886	0.0939596	0.212678	0.29371	0.00196595	0.209335	0.37941	0.446857	0.00135346	0.388262	0.507958	-23.1327	-14.646	TRUE	0.440982	72.4062	67.9363	68.956	69.8662	72.6371	74.953	75.4893	76.0511
	PD34543	TET2t-M1734fs	TET2	171	84.12	0.106624	-0.109418	0.000339393	-0.139891	-0.0716833	0.0809634	3.75533e-05	0.0688472	0.0932822	0	0	0	0	0.0809634	3.75533e-05	0.0701035	0.090955	-2.0133	-0.000700975	TRUE	-0.028455	-0.552	-1	-1	-1	-1	-1	-1	-1
	PD34511	DNMT3At-P385fs	DNMT3A	172	74.63	0.0910415	0.0147809	0.00081129	-0.0421896	0.0686151	0.0516252	7.95565e-05	0.034043	0.0684266	0	0	0	0	0.0516252	7.95565e-05	0.0372406	0.0665624	-4.92598	-2.08625	TRUE	0.0664061	0.313504	-1	-1	-1	-1	-1	3.10877	9.91043
	PD34511	SF3B1-K700E	SF3B1	173	74.63	0.0683625	-0.011816	0.00133955	-0.0849221	0.0574598	0.115886	0.000520405	0.0666775	0.157484	-0.0169415	0.00128889	-0.0816612	0.0542043	0.0989449	0.000861371	0.0502621	0.146958	-6.0716	-2.67004	TRUE	0.0871288	6.3195	-1	-1	-1	-1	19.0592	22.572	26.7371
	PD34511	SF3B1-R625L	SF3B1	174	74.63	0.045977	-0.018053	0.00145332	-0.0911317	0.0552151	0.115886	0.000520405	0.0666775	0.157484	0	0	0	0	0.115886	0.000520405	0.0778842	0.153332	-6.76812	-2.99041	TRUE	0.0978334	11.5423	-1	-1	-1	9.33181	26.3963	29.9885	33.2909
	PD41120	ASXL1-S1014fs	ASXL1	175	68.57	0.00589005	-0.0189928	0.00149629	-0.101292	0.0537783	0.0967062	0.00015323	0.074366	0.121123	0	0	0	0	0.0967062	0.00015323	0.0764865	0.117082	-7.27017	-4.81321	TRUE	0.0777134	12.6287	-1	-1	-1	11.2433	26.7202	30.0878	34.0746
	PD41120	TET2t-Q1534X	TET2	176	68.57	0.0062435	0.00487798	0.00171572	-0.0734118	0.0892269	0.0809634	3.75533e-05	0.0688472	0.0932822	0	0	0	0	0.0809634	3.75533e-05	0.0701035	0.090955	-7.14141	-4.65005	TRUE	0.0858414	13.9415	-1	-1	-1	13.9812	28.6834	31.7017	34.5912
	PD41120	TET2t-Q744X	TET2	177	68.57	0.0169946	-0.0353645	0.00154854	-0.114959	0.0420918	0.0809634	3.75533e-05	0.0688472	0.0932822	0	0	0	0	0.0809634	3.75533e-05	0.0701035	0.090955	-6.68824	-4.29157	FALSE	0.0455989	5.59797	-1	-1	-1	-1	16.0428	22.545	27.5653
	PD41093	BRCC3nt-L153P	BRCC3	178	86.96	0.0049505	0.00679262	0.00232136	-0.0940658	0.0928955	0.0399925	0.00100195	-0.022508	0.0993952	0	0	0	0	0.0399925	0.00100195	-0.0120378	0.0923688	-10.3319	-3.69019	TRUE	0.0467851	25.742	-1	-1	-1	27.8759	49.0178	52.9816	57.7304
	PD34540	SF3B1-G742D	SF3B1	179	76.34	0.00917431	0.0245725	0.00218788	-0.0698009	0.118753	0.115886	0.000520405	0.0666775	0.157484	0	0	0	0	0.115886	0.000520405	0.0778842	0.153332	-9.9466	-5.63807	TRUE	0.140459	36.5276	7.19617	19.1538	26.0226	39.3352	47.3083	49.1295	51.6424
	PD34540	TET2t-N1328fs	TET2	180	65.8	0.0265829	-0.00708053	0.00135341	-0.0767702	0.0683043	0.0809634	3.75533e-05	0.0688472	0.0932822	0	0	0	0	0.0809634	3.75533e-05	0.0701035	0.090955	-6.03471	-3.35824	TRUE	0.0738829	4.99366	-1	-1	-1	-1	15.1933	19.4841	24.9546
	PD34506	TP53nt-R273L	TP53	181	66.45	0.0138782	-0.0480465	0.00191159	-0.129592	0.041791	0.0493378	0.000361759	0.013448	0.0872972	0	0	0	0	0.0493378	0.000361759	0.0180226	0.0804519	-5.85718	-2.59835	TRUE	0.00129128	1.19891	-1	-1	-1	-1	-1	6.37503	14.6909
	PD41275	DNMT3At-NM_001320893:exon9:c.1099-1G>T;NM_153759:exon10:c.988-1G>T;NM_022552:exon14:c.1555-1G>T;NM_175629:exon14:c.1555-1G>T	DNMT3A	182	77.35	0.0104762	0.00299467	0.0018663	-0.0767305	0.0847177	0.0516252	7.95565e-05	0.034043	0.0684266	0	0	0	0	0.0516252	7.95565e-05	0.0372406	0.0665624	-6.88553	-3.96264	TRUE	0.0546199	7.71669	-1	-1	-1	-1	21.7629	26.1663	30.6843
	PD41275	TET2nt-I1873T	TET2	183	69.11	0.00947119	-0.00544556	0.00139972	-0.075076	0.0716797	0.0977899	9.65508e-05	0.0780263	0.116425	0.00421471	0.000805831	-0.0529896	0.05927	0.102005	0.000702404	0.0579795	0.146356	-7.37015	-4.60497	TRUE	0.096559	16.4892	-1	-1	-1	17.4627	31.2319	33.8937	37.1882
	PD41157	TET2t-Q649X	TET2	184	60.88	0.0352201	0.00483621	0.00117881	-0.0573763	0.0713011	0.0809634	3.75533e-05	0.0688472	0.0932822	0	0	0	0	0.0809634	3.75533e-05	0.0701035	0.090955	-5.51474	-3.41655	TRUE	0.0857996	4.73854	-1	-1	-1	-1	15.2081	19.3071	22.9696
	PD41127	TET2nt-A1876V	TET2	185	75.37	0.00912052	-0.013903	0.00184593	-0.0926817	0.0714376	0.0977899	9.65508e-05	0.0780263	0.116425	0	0	0	0	0.0977899	9.65508e-05	0.0815917	0.113992	-9.02315	-4.17216	TRUE	0.0838868	20.0904	-1	-1	-1	21.3685	38.6477	42.3339	45.9566
	PD41127	TET2nt-I1873T	TET2	186	78.4	0.015186	-3.99394e-05	0.00175914	-0.0740534	0.0813495	0.0977899	9.65508e-05	0.0780263	0.116425	0.00421471	0.000805831	-0.0529896	0.05927	0.102005	0.000702404	0.0579795	0.146356	-8.78179	-4.02326	TRUE	0.101965	22.3738	-1	-1	-1	25.0233	40.5616	43.11	45.8241
	PD41117	TET2nt-A394T	TET2	187	85.91	0.00732601	0.0135312	0.00224669	-0.0797574	0.105192	0.0977899	9.65508e-05	0.0780263	0.116425	0	0	0	0	0.0977899	9.65508e-05	0.0815917	0.113992	-11.5217	-5.98498	TRUE	0.111321	42.2032	4.66752	18.9469	27.4137	46.138	55.8231	57.9997	60.6233
	PD41117	TET2nt-I1873T	TET2	188	82.14	0.163128	0.185662	0.00123307	0.116934	0.255082	0.0977899	9.65508e-05	0.0780263	0.116425	0.00421471	0.000805831	-0.0529896	0.05927	0.102005	0.000702404	0.0579795	0.146356	-12.02	-8.25129	TRUE	0.287667	52.5287	46.9932	48.3738	49.5155	52.8351	55.6369	56.3039	57.3159
	PD41117	TET2nt-R1366H	TET2	189	72.75	0.0841346	-0.0365425	0.00059651	-0.082814	0.0108883	0.0977899	9.65508e-05	0.0780263	0.116425	0	0	0	0	0.0977899	9.65508e-05	0.0815917	0.113992	-5.1273	-2.64904	FALSE	0.0612474	0.22645	-1	-1	-1	-1	-1	2.73661	9.13655
	PD41118	BRCC3t-NM_001242640:exon2:c.140+1G>A;NM_024332:exon2:c.140+1G>A;NM_001018055:exon2:c.140+1G>A	BRCC3	190	78.49	0.0199601	0.0537359	0.0018686	-0.0247061	0.141029	0.0575907	0.0010413	-0.00911229	0.11847	0	0	0	0	0.0575907	0.0010413	0.00330723	0.111769	-9.45796	-4.92944	FALSE	0.111327	29.1354	-1	-1	10.0351	32.8211	44.1447	46.6197	49.4765
	PD41118	DNMT3Ant-K367N	DNMT3A	191	69.1	0.0204082	-0.0460814	0.00134364	-0.117897	0.0230126	0.0377231	7.86927e-05	0.0206402	0.0550087	0	0	0	0	0.0377231	7.86927e-05	0.0226415	0.0520553	-4.97124	-1.75746	TRUE	-0.00835829	-0.361644	-1	-1	-1	-1	-1	-1	-1
	PD41118	DNMT3At-NM_001320893:exon7:c.974-1G>-;NM_153759:exon8:c.863-1G>-;NM_022552:exon12:c.1430-1G>-;NM_175629:exon12:c.1430-1G>-	DNMT3A	192	78.49	0.00761124	0.011191	0.00168947	-0.0782765	0.0860825	0.0516252	7.95565e-05	0.034043	0.0684266	0	0	0	0	0.0516252	7.95565e-05	0.0372406	0.0665624	-8.30387	-4.27277	TRUE	0.0628162	14.2736	-1	-1	-1	11.8617	31.7663	36.3195	41.5161
	PD41118	DNMT3At-P385fs	DNMT3A	193	69.1	0.116815	-0.0355554	0.000366836	-0.072772	0.000694503	0.0516252	7.95565e-05	0.034043	0.0684266	0	0	0	0	0.0516252	7.95565e-05	0.0372406	0.0665624	-2.34801	-0.870458	TRUE	0.0160698	-0.965755	-1	-1	-1	-1	-1	-1	-1
	PD41118	TET2t-K188fs	TET2	194	69.1	0.0234742	-0.0552768	0.00114536	-0.124036	0.00948789	0.0809634	3.75533e-05	0.0688472	0.0932822	0	0	0	0	0.0809634	3.75533e-05	0.0701035	0.090955	-5.53151	-2.49299	TRUE	0.0256866	0.31471	-1	-1	-1	-1	-1	0.365765	9.07316
	PD41118	TET2t-Q185fs	TET2	195	69.1	0.0192532	-0.0474941	0.00131302	-0.121105	0.0193457	0.0809634	3.75533e-05	0.0688472	0.0932822	0	0	0	0	0.0809634	3.75533e-05	0.0701035	0.090955	-5.90292	-2.6894	TRUE	0.0334694	1.46572	-1	-1	-1	-1	0.113184	8.75695	16.5219
	PD41177	DNMT3Ant-S770L	DNMT3A	196	67.88	0.0601202	-0.00647232	0.00139634	-0.0731047	0.0715951	0.0377231	7.86927e-05	0.0206402	0.0550087	0.0541533	0.00114507	-0.0117883	0.120122	0.0918763	0.0010923	0.0382463	0.145487	-5.54664	-2.83307	TRUE	0.085404	4.55733	-1	-1	-1	-1	14.4448	18.6787	22.8745
	PD41177	DNMT3At-Q515X	DNMT3A	197	75.3	0.0191388	0.019287	0.00193217	-0.0704156	0.100175	0.0516252	7.95565e-05	0.034043	0.0684266	0	0	0	0	0.0516252	7.95565e-05	0.0372406	0.0665624	-7.40946	-3.78922	TRUE	0.0709122	11.1006	-1	-1	-1	6.51683	27.0952	31.9599	36.1572
	PD41308	DNMT3Ant-R635Q	DNMT3A	198	56.21	0.0112749	-0.0174494	0.00185913	-0.100736	0.0671213	0.0377231	7.86927e-05	0.0206402	0.0550087	-0.0261828	0.00165996	-0.0998955	0.056584	0.0115403	0.00155505	-0.0525556	0.0775848	-5.25988	-3.31552	TRUE	-0.00590915	0.659262	-1	-1	-1	-1	-1	1.27456	9.82546
	PD34531	CBLt-NM_005188:exon15:c.2434+1G>A	CBL	199	80.49	0.010397	-0.0691577	0.00170196	-0.149326	0.0122343	0.142885	0.00107141	0.0819078	0.207591	0	0	0	0	0.142885	0.00107141	0.0881925	0.197008	-9.60941	-3.58168	TRUE	0.0737275	20.5423	-1	-1	-1	20.7062	42.7337	46.8199	50.6607
	PD34531	DNMT3At-NM_001320893:exon13:c.1717+1G>A;NM_153759:exon14:c.1606+1G>A;NM_022552:exon18:c.2173+1G>A;NM_175629:exon18:c.2173+1G>A	DNMT3A	200	80.49	0.296552	0.00419329	0.000296081	-0.0288781	0.0405074	0.0516252	7.95565e-05	0.034043	0.0684266	0	0	0	0	0.0516252	7.95565e-05	0.0372406	0.0665624	-3.20536	-1.1283	FALSE	0.0558185	-0.99766	-1	-1	-1	-1	-1	-1	-1
	PD34531	PPM1D-Q524X	PPM1D	201	80.49	0.0399002	-0.0695493	0.000796359	-0.124477	-0.0146531	0.093522	0.000239351	0.0642565	0.123206	0	0	0	0	0.093522	0.000239351	0.0685992	0.118775	-5.33185	-1.92662	TRUE	0.0239726	-0.577104	-1	-1	-1	-1	-1	-1	-1
	PD41145	TET2t-R550X	TET2	202	65.16	0.00540541	-0.0498141	0.00202569	-0.13185	0.046137	0.0809634	3.75533e-05	0.0688472	0.0932822	0	0	0	0	0.0809634	3.75533e-05	0.0701035	0.090955	-8.28138	-4.3295	TRUE	0.0311493	14.6009	-1	-1	-1	8.79669	34.3184	39.1375	44.1881
	PD41171	ASXL1-P808fs	ASXL1	203	81.76	0.0176623	0.0472255	0.00181647	-0.0487048	0.119523	0.0967062	0.00015323	0.074366	0.121123	0	0	0	0	0.0967062	0.00015323	0.0764865	0.117082	-10.0741	-6.12439	TRUE	0.143932	39.3694	16.4803	25.9756	30.7733	41.6801	48.7688	50.5286	52.396
	PD34554	CTCFnt-S461P	CTCF	204	85.39	0.00992063	0.0241949	0.00224836	-0.0709231	0.115112	0.0626679	0.00153228	-0.0126266	0.137114	0	0	0	0	0.0626679	0.00153228	-0.00168939	0.126559	-10.7206	-4.41502	TRUE	0.0868628	29.5279	-1	-1	-1	33.9117	49.2344	52.6002	55.9102
	PD34554	DNMT3At-F734fs	DNMT3A	205	76.08	0.00709723	-0.00204711	0.00224067	-0.0931477	0.0921837	0.0516252	7.95565e-05	0.034043	0.0684266	0	0	0	0	0.0516252	7.95565e-05	0.0372406	0.0665624	-8.51517	-3.33051	TRUE	0.0495781	13.9371	-1	-1	-1	7.05652	34.3577	39.2121	43.9259
	PD34554	DNMT3At-W860X	DNMT3A	206	79.47	0.00539291	-0.0100245	0.00228815	-0.104208	0.0837216	0.0516252	7.95565e-05	0.034043	0.0684266	0	0	0	0	0.0516252	7.95565e-05	0.0372406	0.0665624	-8.77975	-3.40121	TRUE	0.0416007	14.125	-1	-1	-1	5.56455	35.1553	40.2403	45.7964
	PD34554	TET2nt-TET2:NM_001127208:exon7:c.3852_3854del:p.1284_1285del	TET2	207	76.08	0.0545287	0.00863875	0.00135218	-0.0596256	0.0896082	0.0977899	9.65508e-05	0.0780263	0.116425	0	0	0	0	0.0977899	9.65508e-05	0.0815917	0.113992	-7.32288	-3.2209	TRUE	0.106429	15.2984	-1	-1	-1	15.5424	30.1858	33.4222	36.9391
	PD34554	TET2t-G1313fs	TET2	208	76.08	0.0425024	0.0307258	0.00118155	-0.0336855	0.0974598	0.0809634	3.75533e-05	0.0688472	0.0932822	0	0	0	0	0.0809634	3.75533e-05	0.0701035	0.090955	-7.75739	-4.13305	TRUE	0.111689	19.7368	-1	-1	-0.178798	21.7572	33.8903	36.5671	39.5303
	PD34554	TET2t-H650fs	TET2	209	76.08	0.0650789	-0.0748378	0.000874352	-0.128515	-0.0144012	0.0809634	3.75533e-05	0.0688472	0.0932822	0	0	0	0	0.0809634	3.75533e-05	0.0701035	0.090955	-3.77238	-0.747795	TRUE	0.0061256	-0.855989	-1	-1	-1	-1	-1	-1	-1
	PD41143	DNMT3Ant-I705T	DNMT3A	210	74.58	0.0137276	0.0182765	0.00197312	-0.0704463	0.105403	0.0377231	7.86927e-05	0.0206402	0.0550087	0.0191227	0.00161117	-0.0612328	0.0949593	0.0568457	0.00153887	-0.00711757	0.122485	-8.07303	-3.55849	TRUE	0.0751222	14.3501	-1	-1	-1	11.115	32.91	36.7837	40.7427
	PD41143	DNMT3At-NM_001320893:exon5:c.823+1G>A;NM_153759:exon6:c.712+1G>A;NM_022552:exon10:c.1279+1G>A;NM_175629:exon10:c.1279+1G>A	DNMT3A	211	71.23	0.0369863	0.0243954	0.00120946	-0.0404421	0.0953126	0.0516252	7.95565e-05	0.034043	0.0684266	0	0	0	0	0.0516252	7.95565e-05	0.0372406	0.0665624	-6.21183	-3.00326	TRUE	0.0760207	5.53692	-1	-1	-1	-1	17.0753	21.5767	26.4724
	PD41143	TET2t-C1271fs	TET2	212	71.23	0.0154093	-0.0426487	0.00172244	-0.127859	0.0353008	0.0809634	3.75533e-05	0.0688472	0.0932822	0	0	0	0	0.0809634	3.75533e-05	0.0701035	0.090955	-6.45601	-2.6141	TRUE	0.0383148	3.05926	-1	-1	-1	-1	8.4878	16.6044	24.7915
	PD41132	GNB1-K57E	GNB1	213	65.79	0.00661157	-0.0376708	0.00151321	-0.111524	0.0387039	0.100826	0.00135348	0.0320254	0.175405	-0.0135913	0.00233656	-0.100131	0.0837781	0.0872352	0.00115562	0.0323517	0.143989	-6.97663	-3.87015	TRUE	0.0495644	6.81581	-1	-1	-1	-1	20.5351	25.8625	31.2856
	PD41132	TET2t-K1533X	TET2	214	69.49	0.00652884	-0.0206115	0.00166194	-0.100699	0.0622351	0.0809634	3.75533e-05	0.0688472	0.0932822	0	0	0	0	0.0809634	3.75533e-05	0.0701035	0.090955	-7.44505	-4.26529	TRUE	0.060352	10.1113	-1	-1	-1	2.70926	25.6846	30.4512	36.1047
	PD41084	JAK2-V617F	JAK2	215	78.65	0.0328032	-0.00451615	0.00110572	-0.0707163	0.0595643	0	0	0	0	0.137421	0.000398079	0.0973678	0.173901	0.137421	0.000398079	0.1035	0.168716	-9.05425	-5.1728	TRUE	0.132905	30.7545	5.86385	14.0293	19.7385	33.0015	41.7231	43.6374	46.2645
	PD41124	TET2t-C1271X	TET2	216	83.99	0.00638978	-0.0030262	0.00165125	-0.0880737	0.0699369	0.0809634	3.75533e-05	0.0688472	0.0932822	0	0	0	0	0.0809634	3.75533e-05	0.0701035	0.090955	-10.2605	-5.39498	TRUE	0.0779372	31.9305	-1	-1	9.88846	35.6404	48.6226	51.9231	54.8656
	PD41124	TET2t-K944X	TET2	217	80.47	0.00783972	-0.000989233	0.00158013	-0.083646	0.0735126	0.0809634	3.75533e-05	0.0688472	0.0932822	0	0	0	0	0.0809634	3.75533e-05	0.0701035	0.090955	-9.19294	-4.71768	TRUE	0.0799742	22.6444	-1	-1	-1	25.2754	40.6408	43.6742	47.0766
	PD41124	TET2t-Q317X	TET2	218	74.1	0.0104089	-0.0343857	0.00137115	-0.113606	0.0344801	0.0809634	3.75533e-05	0.0688472	0.0932822	0	0	0	0	0.0809634	3.75533e-05	0.0701035	0.090955	-7.39601	-3.1647	TRUE	0.0465778	7.22544	-1	-1	-1	-1	22.1896	28.4497	33.4851
	PD41124	TP53nt-R181P	TP53	219	74.1	0.00934579	-0.0134769	0.00154813	-0.0918264	0.0615872	0.0493378	0.000361759	0.013448	0.0872972	0	0	0	0	0.0493378	0.000361759	0.0180226	0.0804519	-7.48434	-3.25519	TRUE	0.0358609	7.13689	-1	-1	-1	-1	22.0181	27.6436	34.908
	PD41194	DNMT3Ant-I769V	DNMT3A	220	72.29	0.0114754	-0.0235218	0.00167373	-0.106439	0.0510979	0.0377231	7.86927e-05	0.0206402	0.0550087	0	0	0	0	0.0377231	7.86927e-05	0.0226415	0.0520553	-6.66399	-2.61724	TRUE	0.0142013	2.74335	-1	-1	-1	-1	7.2708	15.3775	23.9337
	PD41194	SF3B1-R549H	SF3B1	221	84.67	0.011734	0.0337439	0.0021723	-0.0581801	0.119619	0.115886	0.000520405	0.0666775	0.157484	0	0	0	0	0.115886	0.000520405	0.0778842	0.153332	-11.7548	-6.41528	TRUE	0.14963	44.8702	20.3046	29.292	34.8112	47.5376	55.4905	57.1229	59.2747
	PD41194	TET2t-Q618fs	TET2	222	72.29	0.165186	0.131277	0.000600543	0.0829674	0.180671	0.0809634	3.75533e-05	0.0688472	0.0932822	0	0	0	0	0.0809634	3.75533e-05	0.0701035	0.090955	-8.58468	-6.03795	TRUE	0.212241	39.9455	32.4776	34.4133	35.9603	40.2974	43.9538	44.9809	46.3426
	PD41194	TP53nt-R282W	TP53	223	75.53	0.00873908	-0.00249494	0.00205099	-0.092063	0.0869623	0.0493378	0.000361759	0.013448	0.0872972	-0.0267702	0.00309241	-0.144571	0.0776675	0.0225675	0.0028815	-0.064962	0.112192	-7.85659	-2.36284	TRUE	0.0200726	8.82398	-1	-1	-1	-1	25.898	33.6195	41.1815
	PD41128	DNMT3Ant-L647R	DNMT3A	224	81.73	0.079288	0.0407796	0.00188034	-0.0416893	0.125325	0.0377231	7.86927e-05	0.0206402	0.0550087	-0.00531513	0.0022843	-0.103517	0.0814185	0.0324079	0.00220568	-0.0464144	0.110061	-6.73201	-1.55306	TRUE	0.0731876	6.88684	-1	-1	-1	-1	21.1656	26.6761	31.7564
	PD41128	TET2nt-R1261C	TET2	225	81.73	0.0132979	-0.0215946	0.00210997	-0.115314	0.0613578	0.0977899	9.65508e-05	0.0780263	0.116425	0	0	0	0	0.0977899	9.65508e-05	0.0815917	0.113992	-9.30316	-3.39109	TRUE	0.0761952	18.8227	-1	-1	-1	18.822	39.7164	42.9767	47.1066
	PD34547	CTCFnt-H425R	CTCF	226	85.62	0.00561167	0.0150624	0.00225484	-0.0788232	0.101679	0.0626679	0.00153228	-0.0126266	0.137114	0	0	0	0	0.0626679	0.00153228	-0.00168939	0.126559	-12.8344	-5.25414	FALSE	0.0777303	51.3774	9.25766	22.2429	32.7747	53.689	69.6624	76.6459	85.62
	PD34547	DNMT3Ant-G726D	DNMT3A	227	75.6	0.00665399	-0.0177622	0.00211408	-0.104162	0.0685853	0.0377231	7.86927e-05	0.0206402	0.0550087	0	0	0	0	0.0377231	7.86927e-05	0.0226415	0.0520553	-7.64522	-2.64448	TRUE	0.0199608	8.70894	-1	-1	-1	-1	25.6842	30.9201	37.029
	PD34547	DNMT3Ant-S638F	DNMT3A	228	78.63	0.0120087	0.00392942	0.00207398	-0.084967	0.0896985	0.0377231	7.86927e-05	0.0206402	0.0550087	0.0417635	0.00326987	-0.0668177	0.15404	0.0794866	0.00318473	-0.0100298	0.171341	-9.47335	-3.18082	TRUE	0.083416	20.5013	-1	-1	-1	20.7734	42.093	45.9976	49.4947
	PD34547	DNMT3At-NM_001320893:exon17:c.2023-2A>C;NM_153759:exon18:c.1912-2A>C;NM_022552:exon22:c.2479-2A>C;NM_175629:exon22:c.2479-2A>C	DNMT3A	229	78.63	0.00777778	-0.00761332	0.00183263	-0.0840774	0.080272	0.0516252	7.95565e-05	0.034043	0.0684266	0	0	0	0	0.0516252	7.95565e-05	0.0372406	0.0665624	-8.22027	-3.45416	TRUE	0.0440119	10.3756	-1	-1	-1	-1	28.4934	33.629	39.3902
	PD41184	DNMT3Ant-A910V	DNMT3A	230	72.98	0.0176416	-0.00474824	0.00185756	-0.0917882	0.0770558	0.0377231	7.86927e-05	0.0206402	0.0550087	0	0	0	0	0.0377231	7.86927e-05	0.0226415	0.0520553	-6.08465	-2.07731	TRUE	0.0329748	2.16755	-1	-1	-1	-1	4.95156	12.755	21.4527
	PD41184	DNMT3Ant-P804L	DNMT3A	231	72.98	0.0191257	0.0174047	0.00214609	-0.0743856	0.111425	0.0377231	7.86927e-05	0.0206402	0.0550087	0	0	0	0	0.0377231	7.86927e-05	0.0226415	0.0520553	-7.37994	-3.01539	TRUE	0.0551278	7.40653	-1	-1	-1	-1	22.8717	28.3274	33.4491
	PD41184	DNMT3Ant-R659H	DNMT3A	232	72.98	0.0539174	-0.0335579	0.00152663	-0.10705	0.0428878	0.0377231	7.86927e-05	0.0206402	0.0550087	-0.0338906	0.00168862	-0.11884	0.0427543	0.00383249	0.00169466	-0.063387	0.0743258	-3.37888	-0.0760065	TRUE	-0.0297254	-0.781085	-1	-1	-1	-1	-1	-1	-1
	PD41184	DNMT3At-NM_001320893:exon3:c.558+1G>A;NM_153759:exon4:c.447+1G>A;NM_022552:exon8:c.1014+1G>A;NM_175629:exon8:c.1014+1G>A	DNMT3A	233	72.98	0.0408163	0.00526027	0.00165744	-0.0722464	0.0860211	0.0516252	7.95565e-05	0.034043	0.0684266	0	0	0	0	0.0516252	7.95565e-05	0.0372406	0.0665624	-5.79248	-2.15024	TRUE	0.0568855	2.40639	-1	-1	-1	-1	7.15823	14.4083	22.0869
	PD41291	JAK2-V617F	JAK2	234	77.7	0.280374	0.178782	0.000962497	0.118665	0.23974	0	0	0	0	0.137421	0.000398079	0.0973678	0.173901	0.137421	0.000398079	0.1035	0.168716	-12.1955	-8.9702	FALSE	0.316203	53.757	49.6651	50.5765	51.2848	53.8762	56.2051	56.8465	57.5147
	PD41291	SF3B1-K666R	SF3B1	235	82.88	0.0313901	-0.0200903	0.00208581	-0.104135	0.0695952	0.115886	0.000520405	0.0666775	0.157484	-0.0473812	0.00439979	-0.177366	0.0819695	0.0685051	0.00432302	-0.0410818	0.177241	-9.18462	-2.71082	FALSE	0.0484149	16.9014	-1	-1	-1	12.1883	39.2451	43.6829	49.6384
	PD41291	TP53t-C124X	TP53	236	74.31	0.0921659	-0.0161434	0.00170703	-0.0990428	0.0644612	-0.0558122	0.00191601	-0.14395	0.0259854	0	0	0	0	-0.0558122	0.00191601	-0.12957	0.0162746	-1.95962	-0.0037042	FALSE	-0.0719556	-1	-1	-1	-1	-1	-1	-1	-1
	PD41134	TET2t-K753fs	TET2	237	80.21	0.00656312	-0.0378281	0.0017017	-0.123362	0.0354657	0.0809634	3.75533e-05	0.0688472	0.0932822	0	0	0	0	0.0809634	3.75533e-05	0.0701035	0.090955	-8.14731	-3.19142	TRUE	0.0431354	11.5536	-1	-1	-1	-0.591317	31.2318	36.1572	41.1299
	PD41293	DNMT3Ant-Y724C	DNMT3A	238	62.87	0.0217195	0.0224343	0.00117422	-0.0458676	0.0890742	0.0377231	7.86927e-05	0.0206402	0.0550087	0	0	0	0	0.0377231	7.86927e-05	0.0226415	0.0520553	-5.58392	-3.70548	TRUE	0.0601573	2.24975	-1	-1	-1	-1	7.75409	12.4076	17.5243
	PD41293	TET2t-Q185fs	TET2	239	62.87	0.0202077	0.0121218	0.00124647	-0.0607389	0.0793005	0.0809634	3.75533e-05	0.0688472	0.0932822	0	0	0	0	0.0809634	3.75533e-05	0.0701035	0.090955	-6.08482	-4.04134	TRUE	0.0930852	9.05079	-1	-1	-1	6.64466	21.0682	24.5482	28.318
	PD41131	TP53nt-G187S	TP53	240	72.68	0.00577558	-0.0465091	0.00168922	-0.128437	0.0304791	0.0493378	0.000361759	0.013448	0.0872972	0	0	0	0	0.0493378	0.000361759	0.0180226	0.0804519	-7.04894	-2.53339	TRUE	0.00282867	4.97425	-1	-1	-1	-1	13.9978	21.2633	31.8221
	PD41336	PPM1D-R552X	PPM1D	241	79.66	0.0190597	0.00151734	0.00207999	-0.0879689	0.0908502	0.093522	0.000239351	0.0642565	0.123206	0	0	0	0	0.093522	0.000239351	0.0685992	0.118775	-9.00429	-3.51613	TRUE	0.0950393	21.1489	-1	-1	-1	22.6638	40.5548	43.8718	47.2585
	PD41276	CBLt-W190X	CBL	242	69.28	0.0154162	0.0332386	0.00189844	-0.0474732	0.116536	0.142885	0.00107141	0.0819078	0.207591	0	0	0	0	0.142885	0.00107141	0.0881925	0.197008	-9.06625	-5.65287	TRUE	0.176124	37.2887	21.0382	26.8273	30.5201	38.7577	44.9313	46.2159	48.024
	PD41276	SF3B1-K666N	SF3B1	243	62.24	0.359111	0.0973856	0.000673882	0.0473961	0.147901	0.115886	0.000520405	0.0666775	0.157484	0.0337145	0.00084179	-0.0251497	0.0889096	0.149601	0.000384413	0.117177	0.181552	-4.80615	-3.60816	FALSE	0.246986	29.3093	24.0193	25.2939	26.2349	29.5005	32.3494	33.063	33.8408
	PD41276	SF3B1-K700E	SF3B1	244	69.28	0.0109797	0.0195405	0.00191764	-0.0701121	0.101917	0.115886	0.000520405	0.0666775	0.157484	-0.0169415	0.00128889	-0.0816612	0.0542043	0.0989449	0.000861371	0.0502621	0.146958	-8.18808	-4.85441	TRUE	0.118485	24.2397	-1	-1	7.86591	26.9023	37.8657	40.2588	43.0418
	PD34570	DNMT3At-R484fs	DNMT3A	245	80.99	0.00515464	-0.00827549	0.00255878	-0.113436	0.0849523	0.0516252	7.95565e-05	0.034043	0.0684266	0	0	0	0	0.0516252	7.95565e-05	0.0372406	0.0665624	-8.59562	-3.81402	TRUE	0.0433497	15.1277	-1	-1	-1	10.323	35.0345	40.2808	45.4746
	PD34570	TET2t-M1028fs	TET2	246	70.67	0.0296	-0.0568328	0.00112065	-0.122954	0.00897107	0.0809634	3.75533e-05	0.0688472	0.0932822	0	0	0	0	0.0809634	3.75533e-05	0.0701035	0.090955	-4.92958	-1.8506	TRUE	0.0241306	-0.35042	-1	-1	-1	-1	-1	-1	1.75741
	PD41155	DNMT3Ant-S770P	DNMT3A	247	71.54	0.0105769	0.00285169	0.00204796	-0.083913	0.0898071	0.0377231	7.86927e-05	0.0206402	0.0550087	0	0	0	0	0.0377231	7.86927e-05	0.0226415	0.0520553	-6.77839	-2.82244	TRUE	0.0405748	5.22295	-1	-1	-1	-1	17.2538	23.2395	29.9846
	PD41155	PTPN11-G507A	PTPN11	248	71.54	0.00598404	-0.0244665	0.00223208	-0.112963	0.0769401	0.181445	0.00112893	0.119332	0.248222	0	0	0	0	0.181445	0.00112893	0.126291	0.236794	-10.9635	-5.61754	TRUE	0.156979	40.3378	10.9634	23.6773	30.1651	43.3163	51.2722	52.9137	54.9435
	PD41253	PPM1D-N477fs	PPM1D	249	78.92	0.0129534	0.0293882	0.00120599	-0.0400307	0.0959038	0.093522	0.000239351	0.0642565	0.123206	0	0	0	0	0.093522	0.000239351	0.0685992	0.118775	-9.14838	-5.82009	TRUE	0.12291	34.0308	10.3171	19.3522	24.1512	36.3497	44.2362	45.9242	48.0043
	PD41253	TET2t-N338fs	TET2	250	68.62	0.0450199	0.0286341	0.000594517	-0.0159979	0.0815968	0.0809634	3.75533e-05	0.0688472	0.0932822	0	0	0	0	0.0809634	3.75533e-05	0.0701035	0.090955	-6.73705	-4.40636	TRUE	0.109598	16.6734	-1	-1	4.28749	17.7634	26.7371	29.0713	32.3509
	PD41254	KRAS-F78L	KRAS	251	73	0.00521739	-0.0109468	0.00193834	-0.0984522	0.0764256	0.0821647	0.00094746	0.0192101	0.140022	0	0	0	0	0.0821647	0.00094746	0.0317741	0.13225	-9.87542	-5.10248	TRUE	0.0712179	29.9727	-1	-1	4.9871	33.8583	47.3142	49.9859	54.2096
	PD41136	TET2t-Q531fs	TET2	252	63.45	0.0544182	-0.0713551	0.000581076	-0.120502	-0.0282627	0.0809634	3.75533e-05	0.0688472	0.0932822	0	0	0	0	0.0809634	3.75533e-05	0.0701035	0.090955	-3.36785	-1.87068	TRUE	0.00960836	-0.880759	-1	-1	-1	-1	-1	-1	-1
	PD41136	TET2t-Q548X	TET2	253	63.45	0.0747283	-0.0592823	0.000552277	-0.108017	-0.0155835	0.0809634	3.75533e-05	0.0688472	0.0932822	0	0	0	0	0.0809634	3.75533e-05	0.0701035	0.090955	-3.33879	-1.86077	FALSE	0.0216811	-0.813639	-1	-1	-1	-1	-1	-1	-1
	PD34556	DNMT3Ant-F868L	DNMT3A	254	76.01	0.0111982	-0.0368352	0.00134957	-0.107886	0.0339188	0.0377231	7.86927e-05	0.0206402	0.0550087	0	0	0	0	0.0377231	7.86927e-05	0.0226415	0.0520553	-6.14397	-1.8918	TRUE	0.0008879	0.694466	-1	-1	-1	-1	-1	0.840538	11.9779
	PD34556	DNMT3At-W860X	DNMT3A	255	86.18	0.00734214	0.0419083	0.00191303	-0.043654	0.12586	0.0516252	7.95565e-05	0.034043	0.0684266	0	0	0	0	0.0516252	7.95565e-05	0.0372406	0.0665624	-10.5485	-5.19478	TRUE	0.0935335	33.9097	-1	-1	12.9177	38.134	50.7646	53.1375	56.425
	PD34556	GNB1-L117M	GNB1	256	86.18	0.00662252	-0.0025749	0.0021919	-0.0906791	0.0894189	0.100826	0.00135348	0.0320254	0.175405	0	0	0	0	0.100826	0.00135348	0.0379613	0.159767	-12.6904	-5.59345	FALSE	0.0982516	50.0761	12.7533	26.4218	35.6734	54.0226	64.0174	66.7971	70.4993
	PD34556	PPM1D-E451X	PPM1D	257	86.18	0.00858034	0.0296824	0.00160258	-0.0530029	0.102693	0.093522	0.000239351	0.0642565	0.123206	0	0	0	0	0.093522	0.000239351	0.0685992	0.118775	-11.0569	-5.96775	TRUE	0.123204	43.3511	15.4771	24.5636	31.5573	46.5436	54.7691	56.7467	58.7948
	PD34556	TET2t-N837fs	TET2	258	90.45	0.00509338	0.00706453	0.00181879	-0.0783015	0.0876616	0.0809634	3.75533e-05	0.0688472	0.0932822	0	0	0	0	0.0809634	3.75533e-05	0.0701035	0.090955	-10.8694	-5.60625	TRUE	0.088028	37.1162	-1	7.07195	17.6738	41.6357	52.8678	55.8408	58.4266
	PD34556	TET2t-T1086fs	TET2	259	90.45	0.0127425	0.0358863	0.0019039	-0.0418937	0.129209	0.0809634	3.75533e-05	0.0688472	0.0932822	0	0	0	0	0.0809634	3.75533e-05	0.0701035	0.090955	-11.1735	-5.78457	TRUE	0.11685	39.2683	1.87114	16.6538	25.4592	42.9977	52.6121	54.8487	57.4989
	PD41241	DNMT3Ant-P904L	DNMT3A	260	74	0.00786713	-0.00487838	0.00200283	-0.088327	0.0813544	0.0377231	7.86927e-05	0.0206402	0.0550087	0	0	0	0	0.0377231	7.86927e-05	0.0226415	0.0520553	-7.00544	-2.9451	TRUE	0.0328447	5.78255	-1	-1	-1	-1	18.866	24.5432	30.5611
	PD41214	IDH2-R140Q	IDH2	261	75.07	0.00903405	-0.0442746	0.00204098	-0.127965	0.0518668	0	0	0	0	0.117872	0.00235029	0.0239482	0.210962	0.117872	0.00235029	0.0400871	0.200708	-9.73471	-4.32153	TRUE	0.0735976	22.8822	-1	-1	-1	24.2125	43.6084	46.9351	51.2084
	PD41214	TET2t-Q1834X	TET2	262	67.33	0.0533752	0.0411474	0.0014694	-0.0349811	0.116271	0.0809634	3.75533e-05	0.0688472	0.0932822	0	0	0	0	0.0809634	3.75533e-05	0.0701035	0.090955	-8.08506	-4.74369	FALSE	0.122111	24.4302	-1	1.75402	9.25185	26.6764	37.4212	39.7403	41.8798
	PD41237	CBLnt-L399H	CBL	263	82.06	0.00541028	0.0255016	0.00225348	-0.0774748	0.110853	0.0435385	0.000752463	-0.0159898	0.091096	0	0	0	0	0.0435385	0.000752463	-0.0037076	0.0873598	-10.2099	-4.90614	TRUE	0.0690401	31.5923	-1	-1	8.06683	34.2078	49.9822	53.3717	57.842
	PD41237	CTCFt-Y392X	CTCF	264	78.21	0.00602929	-0.0294203	0.00207504	-0.112177	0.0628378	0.0839147	0.0021201	-0.00457502	0.171374	0	0	0	0	0.0839147	0.0021201	0.00819469	0.15885	-9.13853	-3.28777	TRUE	0.0544944	18.2833	-1	-1	-1	16.454	39.4287	44.2532	49.0019
	PD41237	TET2t-Q917X	TET2	265	74.51	0.0435484	0.0674942	0.00135335	-0.000941232	0.138522	0.0809634	3.75533e-05	0.0688472	0.0932822	0	0	0	0	0.0809634	3.75533e-05	0.0701035	0.090955	-8.28899	-4.94921	TRUE	0.148458	30.7059	8.4887	15.3245	20.0139	33.031	40.9222	42.6638	44.3207
	PD41315	DNMT3Ant-D531N	DNMT3A	266	71.47	0.0516432	0.0266691	0.000978879	-0.0354724	0.0877023	0.0377231	7.86927e-05	0.0206402	0.0550087	0	0	0	0	0.0377231	7.86927e-05	0.0226415	0.0520553	-5.64069	-2.78265	TRUE	0.0643922	1.97128	-1	-1	-1	-1	6.36086	11.9503	17.7859
	PD41315	DNMT3Ant-R882H	DNMT3A	267	79.69	0.0095057	0.00356617	0.00197959	-0.0804239	0.0900656	0.0377231	7.86927e-05	0.0206402	0.0550087	0.0159608	0.000862557	-0.0396017	0.0760512	0.0536838	0.000861375	0.00668764	0.10336	-8.12846	-3.50569	TRUE	0.05725	13.0246	-1	-1	-1	5.89711	32.6084	36.9036	40.7437
	PD41315	TET2t-Q526fs	TET2	268	84.34	0.00604552	0.00420286	0.00172156	-0.0765022	0.0879397	0.0809634	3.75533e-05	0.0688472	0.0932822	0	0	0	0	0.0809634	3.75533e-05	0.0701035	0.090955	-9.01145	-4.83083	TRUE	0.0851663	23.8156	-1	-1	-1	26.6674	41.0035	43.7225	46.7007
	PD41148	CBLnt-R420Q	CBL	269	76.61	0.00857143	-0.00652702	0.0020443	-0.0937288	0.0773951	0.0435385	0.000752463	-0.0159898	0.091096	0	0	0	0	0.0435385	0.000752463	-0.0037076	0.0873598	-8.14411	-3.22662	TRUE	0.0370114	10.4757	-1	-1	-1	-1	29.4612	34.6653	40.4494
	PD41148	TET2t-L346fs	TET2	270	73.58	0.035631	0.0227612	0.00144164	-0.0530874	0.0980077	0.0809634	3.75533e-05	0.0688472	0.0932822	0	0	0	0	0.0809634	3.75533e-05	0.0701035	0.090955	-7.52266	-3.72996	TRUE	0.103725	16.5695	-1	-1	-1	17.3434	31.3479	35.1918	38.2882
	PD41298	TET2t-I274fs	TET2	271	62.83	0.0143569	-0.0383521	0.00119019	-0.103694	0.0303484	0.0809634	3.75533e-05	0.0688472	0.0932822	0	0	0	0	0.0809634	3.75533e-05	0.0701035	0.090955	-5.76445	-3.34602	TRUE	0.0426114	1.42152	-1	-1	-1	-1	2.23174	9.01915	17.537
	PD41294	DNMT3Ant-R379H	DNMT3A	272	66.49	0.0126582	-0.00840318	0.00135755	-0.0824661	0.0615002	0.0377231	7.86927e-05	0.0206402	0.0550087	0	0	0	0	0.0377231	7.86927e-05	0.0226415	0.0520553	-5.83176	-2.8741	TRUE	0.0293199	1.30127	-1	-1	-1	-1	0.692684	7.7322	15.586
	PD41294	TET2t-Q321X	TET2	273	66.49	0.0205479	-0.0136772	0.00103921	-0.0698369	0.0552088	0.0809634	3.75533e-05	0.0688472	0.0932822	0	0	0	0	0.0809634	3.75533e-05	0.0701035	0.090955	-6.32882	-3.60489	TRUE	0.0672863	4.28722	-1	-1	-1	-1	13.479	18.4629	24.2793
	PD34562	ASXL1-C856fs	ASXL1	274	77.65	0.0120306	-0.018233	0.00200559	-0.105705	0.0688686	0.0967062	0.00015323	0.074366	0.121123	0	0	0	0	0.0967062	0.00015323	0.0764865	0.117082	-8.61319	-3.56883	TRUE	0.0784731	16.3152	-1	-1	-1	14.778	35.6589	39.5682	44.0539
	PD34562	IDH1-R132H	IDH1	275	80.77	0.11978	0.0727343	0.00198756	-0.0118875	0.152602	0.106739	0.0036061	-0.0162078	0.219672	0.171084	0.00444896	0.0368449	0.301733	0.277822	0.00256518	0.195371	0.361922	-14.4131	-8.79517	FALSE	0.350557	57.0652	50.7085	52.3541	53.6322	57.5324	60.5426	61.1883	61.9527
	PD34562	PPM1D-S446X	PPM1D	276	77.65	0.00975177	-0.0271771	0.00251928	-0.116794	0.0781057	0.093522	0.000239351	0.0642565	0.123206	0	0	0	0	0.093522	0.000239351	0.0685992	0.118775	-9.84713	-3.78078	TRUE	0.0663449	24.1198	-1	-1	-1	25.9933	45.5461	49.3238	53.1335
	PD34562	SF3B1-K666R	SF3B1	277	84.43	0.00763359	0.00848388	0.00276525	-0.0976851	0.111024	0.115886	0.000520405	0.0666775	0.157484	-0.0473812	0.00439979	-0.177366	0.0819695	0.0685051	0.00432302	-0.0410818	0.177241	-10.8224	-2.66221	TRUE	0.076989	27.5852	-1	-1	-1	31.4116	49.7743	52.7913	56.0355
	PD34562	SRSF2-95_103del	SRSF2	278	77.65	0.334169	0.0308266	0.00127001	-0.0406078	0.0973265	0.153147	0.000946886	0.0939596	0.212678	0	0	0	0	0.153147	0.000946886	0.102905	0.203385	-6.68251	-3.35668	FALSE	0.183974	25.6942	7.96352	13.7815	17.3837	27.0512	34.0332	35.6474	38.0457
	PD41300	ASXL1-Q491X	ASXL1	279	67.43	0.265487	-0.0464873	0.00030996	-0.0814599	-0.0120045	0.0967062	0.00015323	0.074366	0.121123	0	0	0	0	0.0967062	0.00015323	0.0764865	0.117082	-1.88507	-0.783234	TRUE	0.0502188	-1	-1	-1	-1	-1	-1	-1	-1
	PD41234	KRAS-Q22L	KRAS	280	78.91	0.00759878	0.00729768	0.00209592	-0.0852992	0.0878873	0.0821647	0.00094746	0.0192101	0.140022	0	0	0	0	0.0821647	0.00094746	0.0317741	0.13225	-9.99782	-4.99391	TRUE	0.0894624	29.1716	-1	-1	3.41746	33.2065	46.5565	49.0682	51.9979
	PD41234	TET2nt-A1863V	TET2	281	73.58	0.0276316	0.0252138	0.00119912	-0.0450572	0.0878408	0.0977899	9.65508e-05	0.0780263	0.116425	0	0	0	0	0.0977899	9.65508e-05	0.0815917	0.113992	-8.12417	-4.76497	TRUE	0.123004	25.4901	-1	4.36877	12.0332	27.9776	37.6491	39.984	42.3788
	PD41297	CTCFnt-D710Y	CTCF	282	82.43	0.00646831	0.00591822	0.00208099	-0.080933	0.0970306	0.0626679	0.00153228	-0.0126266	0.137114	0	0	0	0	0.0626679	0.00153228	-0.00168939	0.126559	-9.30448	-4.13086	TRUE	0.0685861	24.8334	-1	-1	-1	27.4316	44.3712	47.3997	50.9728
	PD41297	TET2nt-L1418P	TET2	283	78.57	0.00780031	-0.00977598	0.00183793	-0.0981046	0.0745447	0.0977899	9.65508e-05	0.0780263	0.116425	0	0	0	0	0.0977899	9.65508e-05	0.0815917	0.113992	-8.74827	-4.45179	TRUE	0.0880139	20.8654	-1	-1	-1	22.9459	38.0299	41.4274	44.7761
	PD41303	CTCFt-K521X	CTCF	284	82.16	0.0103761	0.01995	0.00252836	-0.0722406	0.118227	0.0839147	0.0021201	-0.00457502	0.171374	0	0	0	0	0.0839147	0.0021201	0.00819469	0.15885	-11.2756	-5.65316	FALSE	0.103865	40.9984	0.720164	17.3887	26.009	44.6252	54.5561	56.7049	59.4085
	PD41303	DNMT3Ant-L888M	DNMT3A	285	71.54	0.00501672	-0.031208	0.00232647	-0.117465	0.0644731	0.0377231	7.86927e-05	0.0206402	0.0550087	0	0	0	0	0.0377231	7.86927e-05	0.0226415	0.0520553	-9.2063	-4.1378	TRUE	0.0065151	28.2822	-1	-1	-1	29.1724	53.1347	67.2358	71.54
	PD41303	JAK2-V617F	JAK2	286	82.16	0.0535248	0.0940692	0.00219273	-0.00168085	0.180686	0	0	0	0	0.137421	0.000398079	0.0973678	0.173901	0.137421	0.000398079	0.1035	0.168716	-12.1844	-7.74868	FALSE	0.23149	51.6194	42.3426	45.5111	47.3553	52.3299	56.1581	57.0371	58.2955
	PD34482	SF3B1-L712F	SF3B1	287	71.54	0.00558659	-0.0351508	0.00239942	-0.133935	0.0549465	0.115886	0.000520405	0.0666775	0.157484	0	0	0	0	0.115886	0.000520405	0.0778842	0.153332	-11.8391	-5.58762	FALSE	0.0807356	45.2334	0.93498	17.5309	27.8466	49.4205	61.3854	64.8093	70.5855
	PD41325	CBLnt-C419S	CBL	288	73.99	0.0247718	0.0224846	0.001773	-0.0560471	0.116274	0.0435385	0.000752463	-0.0159898	0.091096	0	0	0	0	0.0435385	0.000752463	-0.0037076	0.0873598	-7.52581	-3.07294	TRUE	0.0660231	10.0125	-1	-1	-1	0.264365	27.2189	31.7012	36.7358
	PD41325	TET2t-NM_001127208:exon10:c.4183-2A>G	TET2	289	82.35	0.016835	0.0256639	0.00183829	-0.0653115	0.100841	0.0809634	3.75533e-05	0.0688472	0.0932822	0	0	0	0	0.0809634	3.75533e-05	0.0701035	0.090955	-9.0872	-4.58948	TRUE	0.106627	25.6127	-1	-1	3.1835	28.6788	41.7596	44.352	47.2247
	PD41325	TET2t-Q321X	TET2	290	82.35	0.00763359	0.0220975	0.00225655	-0.0680898	0.111439	0.0809634	3.75533e-05	0.0688472	0.0932822	0	0	0	0	0.0809634	3.75533e-05	0.0701035	0.090955	-10.4368	-5.43157	TRUE	0.103061	34.4194	-1	3.43688	14.7514	38.9349	50.4931	52.6071	55.1101
	PD41326	CBLnt-Q490K	CBL	291	72.38	0.00546875	-0.00166023	0.00255824	-0.101095	0.0948877	0.0435385	0.000752463	-0.0159898	0.091096	0	0	0	0	0.0435385	0.000752463	-0.0037076	0.0873598	-9.66207	-3.99576	TRUE	0.0418782	27.8543	-1	-1	-1	30.1397	50.1424	54.6	63.8212
	PD41301	CBLt-NM_005188:exon15:c.2252-2A>G	CBL	292	69.24	0.0297505	0.0620185	0.0017806	-0.016863	0.148029	0.142885	0.00107141	0.0819078	0.207591	0	0	0	0	0.142885	0.00107141	0.0881925	0.197008	-8.76238	-5.9052	TRUE	0.204904	39.094	26.7677	30.807	33.4552	40.3465	45.0857	46.0452	47.378
	PD41233	ASXL1-H630fs	ASXL1	293	60.06	0.2716	0.0549866	0.000392895	0.0164046	0.0927118	0.0967062	0.00015323	0.074366	0.121123	0	0	0	0	0.0967062	0.00015323	0.0764865	0.117082	-3.56346	-2.57073	TRUE	0.151693	8.63164	-1	0.368454	2.56747	8.86552	14.1633	15.7785	17.4068
	PD41233	JAK2-V617F	JAK2	294	63.61	0.0557308	-0.0470295	0.00107984	-0.113375	0.0136747	0	0	0	0	0.137421	0.000398079	0.0973678	0.173901	0.137421	0.000398079	0.1035	0.168716	-5.55628	-3.54907	FALSE	0.0903918	5.52287	-1	-1	-1	-0.018891	15.8586	19.2369	22.8266
	PD41233	PTPN11-N308D	PTPN11	295	67.43	0.229014	0.184562	0.00141759	0.1119	0.25609	0.181445	0.00112893	0.119332	0.248222	0	0	0	0	0.181445	0.00112893	0.126291	0.236794	-9.00865	-6.76119	FALSE	0.366007	46.2065	42.6158	43.5218	44.1649	46.2349	48.4007	48.9882	49.5799
	PD41233	TP53t-Q317X	TP53	296	60.06	0.00685358	-0.0445673	0.00184208	-0.125571	0.0390674	-0.0558122	0.00191601	-0.14395	0.0259854	0	0	0	0	-0.0558122	0.00191601	-0.12957	0.0162746	-6.5624	-2.79301	TRUE	-0.10038	14.6191	-1	-1	-1	-1	48.637	60.06	60.06
	PD41233	U2AF1-R156H	U2AF1	297	74.4	0.00521221	-0.0206122	0.00218023	-0.11253	0.067178	0.19318	0.00244421	0.100941	0.289488	0	0	0	0	0.19318	0.00244421	0.114333	0.269111	-10.0053	-6.0802	TRUE	0.172567	40.4774	20.5275	27.0594	31.9803	43.1039	49.3756	50.7987	52.1338
	PD41146	TET2t-E1178fs	TET2	298	72.93	0.0859031	-0.0148255	0.00041754	-0.051088	0.0270294	0.0809634	3.75533e-05	0.0688472	0.0932822	0	0	0	0	0.0809634	3.75533e-05	0.0701035	0.090955	-4.57011	-2.62035	TRUE	0.0661379	-0.533346	-1	-1	-1	-1	-1	-1	2.59247
	PD41146	TET2t-N374fs	TET2	299	72.93	0.0363559	0.006137	0.000937355	-0.0517668	0.0699411	0.0809634	3.75533e-05	0.0688472	0.0932822	0	0	0	0	0.0809634	3.75533e-05	0.0701035	0.090955	-6.6997	-3.4722	TRUE	0.0871004	9.04976	-1	-1	-1	4.84683	22.2371	26.0105	30.4114
	PD41146	TET2t-Q866X	TET2	300	76.27	0.00717703	-0.0220879	0.0017663	-0.103909	0.0621792	0.0809634	3.75533e-05	0.0688472	0.0932822	0	0	0	0	0.0809634	3.75533e-05	0.0701035	0.090955	-8.49873	-3.91601	TRUE	0.0588755	13.7979	-1	-1	-1	9.29498	32.9479	36.972	42.7968
	PD41306	ASXL1-R860X	ASXL1	301	75.03	0.00799467	-0.0320244	0.00181957	-0.1123	0.0520495	0.0967062	0.00015323	0.074366	0.121123	0	0	0	0	0.0967062	0.00015323	0.0764865	0.117082	-8.15738	-3.46181	TRUE	0.0646818	12.5621	-1	-1	-1	7.08573	30.8439	36.0183	40.4943
	PD41306	PPM1D-Q524X	PPM1D	302	78.19	0.00604686	0.0116515	0.00209269	-0.0799101	0.0938345	0.093522	0.000239351	0.0642565	0.123206	0	0	0	0	0.093522	0.000239351	0.0685992	0.118775	-10.4317	-5.32535	TRUE	0.105173	34.2012	-1	4.16012	15.0575	38.2592	49.6501	51.8823	54.7025
	PD41306	SF3B1-K700E	SF3B1	303	85.47	0.0138889	0.0346926	0.00208192	-0.0564363	0.12071	0.115886	0.000520405	0.0666775	0.157484	-0.0169415	0.00128889	-0.0816612	0.0542043	0.0989449	0.000861371	0.0502621	0.146958	-11.0255	-5.60123	TRUE	0.133638	39.8447	1.29346	18.9773	27.6586	43.4824	52.6467	54.4913	56.6309
	PD41306	TET2nt-V1417G	TET2	304	78.19	0.0102828	-0.00160194	0.00170898	-0.0850472	0.0762747	0.0977899	9.65508e-05	0.0780263	0.116425	0	0	0	0	0.0977899	9.65508e-05	0.0815917	0.113992	-8.96868	-4.47988	TRUE	0.0961879	22.7126	-1	-1	-1	25.0377	40.3224	43.3883	46.5168
	PD41306	TET2t-R1307fs	TET2	305	85.47	0.00510725	0.023629	0.00247759	-0.0776288	0.120528	0.0809634	3.75533e-05	0.0688472	0.0932822	0	0	0	0	0.0809634	3.75533e-05	0.0701035	0.090955	-11.3445	-5.87941	TRUE	0.104592	39.3417	-1	13.3843	23.2324	43.8574	53.7177	56.1031	58.6046
	PD41077	BRCC3nt-H127P	BRCC3	306	76.12	0.00862069	0.0215633	0.00201922	-0.0602907	0.114084	0.0399925	0.00100195	-0.022508	0.0993952	0	0	0	0	0.0399925	0.00100195	-0.0120378	0.0923688	-8.066	-3.85543	TRUE	0.0615558	13.8051	-1	-1	-1	10.7872	32.1322	36.0431	40.371
	PD41077	DNMT3Ant-E477K	DNMT3A	307	69.31	0.158401	-0.0200566	0.00055502	-0.0681923	0.0237647	0.0377231	7.86927e-05	0.0206402	0.0550087	0	0	0	0	0.0377231	7.86927e-05	0.0226415	0.0520553	-2.17319	-0.449066	TRUE	0.0176665	-0.891105	-1	-1	-1	-1	-1	-1	-1
	PD41077	DNMT3At-A462fs	DNMT3A	308	76.12	0.00947867	0.0361826	0.00179966	-0.0513306	0.116868	0.0516252	7.95565e-05	0.034043	0.0684266	0	0	0	0	0.0516252	7.95565e-05	0.0372406	0.0665624	-8.23903	-4.69727	TRUE	0.0878078	20.4289	-1	-1	-1	22.9443	36.0679	39.2566	42.1499
	PD41311	ASXL1-L775X	ASXL1	309	76.76	0.281899	0.0483782	0.00087201	-0.0107873	0.106802	0.0967062	0.00015323	0.074366	0.121123	0	0	0	0	0.0967062	0.00015323	0.0764865	0.117082	-5.87097	-2.90405	TRUE	0.145084	14.8621	-1	-1	2.33643	15.5517	25.0043	27.5613	30.6522
	PD41311	TP53nt-R158H	TP53	310	79.8	0.00752823	0.0109884	0.00249971	-0.0807512	0.115639	0.0493378	0.000361759	0.013448	0.0872972	0	0	0	0	0.0493378	0.000361759	0.0180226	0.0804519	-10.0136	-3.94314	TRUE	0.0603262	25.6672	-1	-1	-1	28.3346	48.0743	50.9996	55.1113
	PD41140	DNMT3At-NM_001320893:exon5:c.823+1G>A;NM_153759:exon6:c.712+1G>A;NM_022552:exon10:c.1279+1G>A;NM_175629:exon10:c.1279+1G>A	DNMT3A	311	58.14	0.0529801	-0.0392011	0.000660092	-0.0885614	0.0113646	0.0516252	7.95565e-05	0.034043	0.0684266	0	0	0	0	0.0516252	7.95565e-05	0.0372406	0.0665624	-3.24345	-2.07765	TRUE	0.0124241	-0.790135	-1	-1	-1	-1	-1	-1	-1
	PD41140	PTPN11-T219N	PTPN11	312	67.74	0.00539957	0.003235	0.00266875	-0.096154	0.106943	0.181445	0.00112893	0.119332	0.248222	0	0	0	0	0.181445	0.00112893	0.126291	0.236794	-10.7695	-6.44746	TRUE	0.18468	44.8164	28.528	34.4582	37.9875	46.2972	51.8887	53.6451	55.456
	PD34428	CBLnt-V430M	CBL	313	74.15	0.0230991	0.0105804	0.002064	-0.07738	0.0989726	0.0435385	0.000752463	-0.0159898	0.091096	-0.0209137	0.00363732	-0.133702	0.0974189	0.0226247	0.00321701	-0.067936	0.115712	-6.60716	-1.68732	TRUE	0.0332052	3.5968	-1	-1	-1	-1	11.2662	17.7349	27.4657
	PD34428	DNMT3Ant-R635W	DNMT3A	314	74.15	0.01	-0.0301699	0.00213907	-0.115148	0.0660564	0.0377231	7.86927e-05	0.0206402	0.0550087	0.0136615	0.00112757	-0.0515044	0.0794016	0.0513845	0.00105029	-0.000382511	0.104279	-7.74254	-2.22825	TRUE	0.0212147	7.80365	-1	-1	-1	-1	24.5426	31.846	38.4581
	PD34428	PPM1D-C407fs	PPM1D	315	85.31	0.00563275	0.0190004	0.00229361	-0.0730523	0.110473	0.093522	0.000239351	0.0642565	0.123206	0	0	0	0	0.093522	0.000239351	0.0685992	0.118775	-12.8429	-6.50569	TRUE	0.112522	52.6191	24.5659	34.288	40.2824	53.7797	65.5391	69.5805	76.5156
	PD41087	ASXL1-E906X	ASXL1	316	75.36	0.0143043	0.0203761	0.00228179	-0.0727857	0.113381	0.0967062	0.00015323	0.074366	0.121123	0	0	0	0	0.0967062	0.00015323	0.0764865	0.117082	-8.56653	-5.44902	TRUE	0.117082	28.5321	-1	4.46738	13.9548	31.6384	41.0197	43.2492	45.3005
	PD41087	SRSF2-P95H	SRSF2	317	71.09	0.292208	0.119889	0.00177656	0.0423856	0.204224	0.153147	0.000946886	0.0939596	0.212678	0.29371	0.00196595	0.209335	0.37941	0.446857	0.00135346	0.388262	0.507958	-13.3484	-10.1843	FALSE	0.566747	55.4395	53.3166	53.7752	54.1471	55.466	56.7411	57.0567	57.4325
	PD41087	SRSF2-P95L	SRSF2	318	67.75	0.115974	0.029555	0.0015389	-0.0501103	0.101171	0.153147	0.000946886	0.0939596	0.212678	-0.0148452	0.00210999	-0.110041	0.0667957	0.138302	0.00140181	0.0765869	0.199403	-7.28173	-4.85853	FALSE	0.167857	29.8026	14.1159	19.1736	22.3951	31.0586	37.2169	38.7756	40.5271
	PD41087	SRSF2-Y44H	SRSF2	319	71.09	0.0199852	0.0564087	0.00163289	-0.0259192	0.133793	0.153147	0.000946886	0.0939596	0.212678	0	0	0	0	0.153147	0.000946886	0.102905	0.203385	-9.4415	-6.17199	FALSE	0.209556	42.3308	30.7057	34.7087	36.7852	43.2942	47.8174	49.0281	50.2754
	PD41087	TET2t-S1015fs	TET2	320	61.02	0.0611133	-0.241051	0.00064654	-0.293842	-0.192859	0.0809634	3.75533e-05	0.0688472	0.0932822	0	0	0	0	0.0809634	3.75533e-05	0.0701035	0.090955	-1.75503	-0.442044	FALSE	-0.160088	NA	NA	NA	NA	NA	NA	NA	NA
	PD34573	DNMT3Ant-W210C	DNMT3A	321	87.26	0.0109489	0.0164623	0.00200693	-0.069386	0.105163	0.0377231	7.86927e-05	0.0206402	0.0550087	0	0	0	0	0.0377231	7.86927e-05	0.0226415	0.0520553	-8.85681	-3.98402	TRUE	0.0541854	16.962	-1	-1	-1	13.5627	37.3587	41.3984	46.2766
	PD41183	TET2t-Q745X	TET2	322	65.37	0.013369	0.0201447	0.00152689	-0.0591897	0.0893984	0.0809634	3.75533e-05	0.0688472	0.0932822	0	0	0	0	0.0809634	3.75533e-05	0.0701035	0.090955	-6.96342	-4.33358	TRUE	0.101108	15.2086	-1	-1	-1	16.0843	29.8753	32.2801	34.7663
	PD34559	SF3B1-A744D	SF3B1	323	85.03	0.101512	-0.0356455	0.001195	-0.0973969	0.0348051	0.115886	0.000520405	0.0666775	0.157484	0	0	0	0	0.115886	0.000520405	0.0778842	0.153332	-6.6588	-2.06766	TRUE	0.0802409	6.23664	-1	-1	-1	-1	18.5558	23.4534	29.1143
	PD34559	SF3B1-G740R	SF3B1	324	85.03	0.0495238	-0.0245287	0.00129418	-0.0911099	0.0499323	0.115886	0.000520405	0.0666775	0.157484	0	0	0	0	0.115886	0.000520405	0.0778842	0.153332	-8.06649	-3.13071	TRUE	0.0913577	14.9857	-1	-1	-1	13.7517	31.957	36.159	40.4076
	PD34559	TET2nt-T1393A	TET2	325	85.03	0.0213592	0.0108819	0.00185859	-0.071702	0.0985759	0.0977899	9.65508e-05	0.0780263	0.116425	0	0	0	0	0.0977899	9.65508e-05	0.0815917	0.113992	-10.6441	-4.466	TRUE	0.108672	31.2983	-1	-1	8.51432	35.5092	48.9835	51.6166	55.0298
	PD34559	TET2t-C1211fs	TET2	326	85.03	0.0146199	-0.0114512	0.00167175	-0.0967823	0.0664686	0.0809634	3.75533e-05	0.0688472	0.0932822	0	0	0	0	0.0809634	3.75533e-05	0.0701035	0.090955	-9.04523	-3.19744	TRUE	0.0695122	16.2468	-1	-1	-1	13.4558	36.9445	41.1282	46.0496
	PD34523	CTCFt-NM_006565:exon4:c.782-2A>G	CTCF	327	75.79	0.0370995	0.0330569	0.00204182	-0.0606058	0.117561	0.0839147	0.0021201	-0.00457502	0.171374	0	0	0	0	0.0839147	0.0021201	0.00819469	0.15885	-8.96348	-3.87466	TRUE	0.116972	22.7443	-1	-1	-1	25.398	40.5178	43.1305	46.0935
	PD34523	TET2nt-Q909K	TET2	328	75.79	0.00586265	-0.026861	0.0026516	-0.126916	0.0759603	0.0977899	9.65508e-05	0.0780263	0.116425	0	0	0	0	0.0977899	9.65508e-05	0.0815917	0.113992	-10.5792	-4.40506	TRUE	0.0709289	31.6946	-1	-1	-1	35.9004	52.389	55.3075	59.7025
	PD34523	TET2t-Q1537X	TET2	329	75.79	0.0302457	0.0231008	0.00186467	-0.0599916	0.104017	0.0809634	3.75533e-05	0.0688472	0.0932822	0	0	0	0	0.0809634	3.75533e-05	0.0701035	0.090955	-8.239	-3.93044	TRUE	0.104064	19.7408	-1	-1	-1	21.2022	36.8322	39.6544	42.4846
	PD41159	SF3B1-K700E	SF3B1	330	58.8	0.0144788	-0.00564253	0.00135998	-0.0796776	0.0615403	0.115886	0.000520405	0.0666775	0.157484	-0.0169415	0.00128889	-0.0816612	0.0542043	0.0989449	0.000861371	0.0502621	0.146958	-6.08176	-4.15469	TRUE	0.0933023	9.64149	-1	-1	-1	7.58409	22.232	25.0827	28.7603
	PD41203	TET2nt-R1359H	TET2	331	76.41	0.0168161	0.00570165	0.0021274	-0.0808731	0.097542	0.0977899	9.65508e-05	0.0780263	0.116425	0	0	0	0	0.0977899	9.65508e-05	0.0815917	0.113992	-9.04411	-4.16513	TRUE	0.103492	22.6324	-1	-1	-1	24.9171	40.8952	43.4745	46.6595
	PD41203	TET2t-P413fs	TET2	332	76.41	0.0902675	0.0676298	0.00121311	-0.00206777	0.134379	0.0809634	3.75533e-05	0.0688472	0.0932822	0	0	0	0	0.0809634	3.75533e-05	0.0701035	0.090955	-7.81765	-4.33461	TRUE	0.148593	26.065	0.27149	8.37646	14.9509	28.4212	36.9078	39.0447	41.1781
	PD41203	TET2t-S1586fs	TET2	333	79.32	0.0054407	0.000191904	0.00250857	-0.091361	0.1007	0.0809634	3.75533e-05	0.0688472	0.0932822	0	0	0	0	0.0809634	3.75533e-05	0.0701035	0.090955	-9.58406	-4.28596	TRUE	0.0811553	23.9739	-1	-1	-1	27.3597	43.4148	46.2861	49.6423
	PD41203	TP53nt-R282W	TP53	334	76.41	0.0154578	-0.00278397	0.00201648	-0.091961	0.0859654	0.0493378	0.000361759	0.013448	0.0872972	-0.0267702	0.00309241	-0.144571	0.0776675	0.0225675	0.0028815	-0.064962	0.112192	-6.93408	-0.880792	TRUE	0.0197836	6.24672	-1	-1	-1	-1	19.9926	26.9437	33.3164
	PD34494	DNMT3At-NM_001320893:exon3:c.400-1G>A;NM_153759:exon4:c.289-1G>A;NM_022552:exon8:c.856-1G>A;NM_175629:exon8:c.856-1G>A	DNMT3A	335	87.76	0.0062333	-0.0123146	0.00238394	-0.104272	0.0765214	0.0516252	7.95565e-05	0.034043	0.0684266	0	0	0	0	0.0516252	7.95565e-05	0.0372406	0.0665624	-10.5763	-3.47053	TRUE	0.0393106	29.7364	-1	-1	-1	32.7585	53.7969	57.5297	63.0712
	PD34494	PPM1D-K511X	PPM1D	336	84.81	0.0824645	0.00848941	0.00116865	-0.0586194	0.0735616	0.093522	0.000239351	0.0642565	0.123206	0	0	0	0	0.093522	0.000239351	0.0685992	0.118775	-8.03138	-3.49006	TRUE	0.102011	17.4021	-1	-1	-1	17.6562	33.5922	36.6123	40.1566
	PD34494	TET2nt-E1178G	TET2	337	84.81	0.0334052	-0.0611287	0.00137128	-0.134064	0.00956616	0.0977899	9.65508e-05	0.0780263	0.116425	0	0	0	0	0.0977899	9.65508e-05	0.0815917	0.113992	-6.6825	-1.54286	TRUE	0.0366611	2.97816	-1	-1	-1	-1	9.39217	16.0707	24.9938
	PD41150	DNMT3Ant-I780T	DNMT3A	338	78.09	0.00795229	-0.00216703	0.0024782	-0.104573	0.0926958	0.0377231	7.86927e-05	0.0206402	0.0550087	0.046253	0.0034394	-0.0650133	0.168832	0.0839761	0.00339701	-0.00738968	0.182891	-9.57065	-2.71979	TRUE	0.0818091	22.0618	-1	-1	-1	23.8579	42.7322	46.8837	50.8861
	PD41150	DNMT3Ant-L754H	DNMT3A	339	74.69	0.00932203	-0.00147655	0.00195025	-0.0823521	0.0851178	0.0377231	7.86927e-05	0.0206402	0.0550087	0	0	0	0	0.0377231	7.86927e-05	0.0226415	0.0520553	-7.24419	-2.9179	TRUE	0.0362465	6.27088	-1	-1	-1	-1	19.6593	24.779	31.4075
	PD41150	TET2t-N281fs	TET2	340	83.14	0.00521921	-0.00471191	0.00208967	-0.095005	0.0808285	0.0809634	3.75533e-05	0.0688472	0.0932822	0	0	0	0	0.0809634	3.75533e-05	0.0701035	0.090955	-9.09632	-4.15347	TRUE	0.0762515	20.0574	-1	-1	-1	21.3878	38.9783	42.5809	46.6235
	PD41320	BRCC3nt-M142I	BRCC3	341	63.34	0.00905797	-0.021142	0.00161711	-0.101189	0.0593408	0.0399925	0.00100195	-0.022508	0.0993952	0	0	0	0	0.0399925	0.00100195	-0.0120378	0.0923688	-6.07015	-3.18321	TRUE	0.0188505	1.5993	-1	-1	-1	-1	2.21545	9.96815	18.3717
	PD41151	DNMT3Ant-F732L	DNMT3A	342	74.92	0.146444	0.0443994	0.00096501	-0.0184898	0.104562	0.0377231	7.86927e-05	0.0206402	0.0550087	0	0	0	0	0.0377231	7.86927e-05	0.0226415	0.0520553	-4.95225	-1.94108	TRUE	0.0821225	1.57801	-1	-1	-1	-1	5.42215	10.3579	15.0617
	PD41151	DNMT3At-NM_001320893:exon5:c.667-1G>A;NM_153759:exon6:c.556-1G>A;NM_022552:exon10:c.1123-1G>A;NM_175629:exon10:c.1123-1G>A	DNMT3A	343	74.92	0.0122378	-0.0189036	0.00228791	-0.118917	0.0693865	0.0516252	7.95565e-05	0.034043	0.0684266	0	0	0	0	0.0516252	7.95565e-05	0.0372406	0.0665624	-7.68336	-2.70351	TRUE	0.0327216	7.70653	-1	-1	-1	-1	24.1531	29.5019	36.4837
	PD41151	TET2t-H193fs	TET2	344	74.92	0.00698324	-0.0211017	0.00198024	-0.104735	0.0680864	0.0809634	3.75533e-05	0.0688472	0.0932822	0	0	0	0	0.0809634	3.75533e-05	0.0701035	0.090955	-8.12152	-3.37692	TRUE	0.0598617	12.1437	-1	-1	-1	5.11016	29.8507	34.0988	39.9694
	PD41151	TET2t-K1488fs	TET2	345	78.4	0.00611791	-0.0093332	0.00206972	-0.103567	0.0775179	0.0809634	3.75533e-05	0.0688472	0.0932822	0	0	0	0	0.0809634	3.75533e-05	0.0701035	0.090955	-8.57897	-3.7044	TRUE	0.0716302	17.1194	-1	-1	-1	15.8686	36.2038	40.0063	44.4762
	PD41151	TET2t-Q831fs	TET2	346	74.92	0.0194742	-0.00519933	0.00156047	-0.0877649	0.0688518	0.0809634	3.75533e-05	0.0688472	0.0932822	0	0	0	0	0.0809634	3.75533e-05	0.0701035	0.090955	-7.54725	-3.53399	TRUE	0.0757641	10.8157	-1	-1	-1	4.13059	27.4727	31.6919	35.7802
	PD34509	TET2t-I1230fs	TET2	347	70.35	0.0338008	-0.0293977	0.00117504	-0.0891712	0.0465306	0.0809634	3.75533e-05	0.0688472	0.0932822	0	0	0	0	0.0809634	3.75533e-05	0.0701035	0.090955	-5.15564	-2.31643	TRUE	0.0515658	0.688058	-1	-1	-1	-1	-1	5.67465	13.3594
	PD41339	GNB1-C103F	GNB1	348	74.94	0.00826446	-0.00638196	0.00184363	-0.0920115	0.0767217	0.100826	0.00135348	0.0320254	0.175405	0	0	0	0	0.100826	0.00135348	0.0379613	0.159767	-10.8628	-5.09443	FALSE	0.0944445	33.5297	-1	-1	9.72799	37.9485	50.9584	54.0153	56.587
	PD41339	TET2t-Q1507fs	TET2	349	71.91	0.109626	-0.0104489	0.000569849	-0.0551034	0.0369231	0.0809634	3.75533e-05	0.0688472	0.0932822	0	0	0	0	0.0809634	3.75533e-05	0.0701035	0.090955	-4.76839	-2.58121	FALSE	0.0705145	0.15397	-1	-1	-1	-1	-1	3.65008	7.99917
	PD41339	TP53nt-N239S	TP53	350	79.44	0.0140485	0.0347541	0.00176628	-0.0485814	0.114937	0.0493378	0.000361759	0.013448	0.0872972	0	0	0	0	0.0493378	0.000361759	0.0180226	0.0804519	-8.50741	-4.1854	TRUE	0.0840919	19.4605	-1	-1	-1	20.6579	37.8693	40.9845	44.4962
	PD41166	DNMT3Ant-Y660C	DNMT3A	351	72.72	0.0162162	0.00914653	0.00157014	-0.0653201	0.0854261	0.0377231	7.86927e-05	0.0206402	0.0550087	0	0	0	0	0.0377231	7.86927e-05	0.0226415	0.0520553	-6.76635	-2.81958	TRUE	0.0468696	4.84254	-1	-1	-1	-1	16.2966	21.4482	27.6486
	PD41166	TET2nt-M1333R	TET2	352	77.42	0.0128824	0.0114057	0.00150623	-0.0676719	0.0845786	0.0977899	9.65508e-05	0.0780263	0.116425	0	0	0	0	0.0977899	9.65508e-05	0.0815917	0.113992	-9.00859	-4.95181	TRUE	0.109196	27.1406	-1	0.797113	9.11919	30.3539	41.803	44.1614	46.5567
	PD41313	SF3B1-A744P	SF3B1	353	75.25	0.0119435	-0.017007	0.00199618	-0.104365	0.0724986	0.115886	0.000520405	0.0666775	0.157484	-0.0431401	0.00280441	-0.150088	0.053159	0.0727463	0.00258752	-0.0095652	0.15486	-8.02426	-2.90866	TRUE	0.0557393	11.4282	-1	-1	-1	1.65743	30.0682	35.3308	41.0594
	PD41260	ASXL1-H630fs	ASXL1	354	66.31	0.0876986	0.0244081	0.000641381	-0.0219506	0.0769836	0.0967062	0.00015323	0.074366	0.121123	0	0	0	0	0.0967062	0.00015323	0.0764865	0.117082	-5.76475	-3.76646	TRUE	0.121114	13.0644	-1	-1	1.0959	13.7844	22.6444	24.9575	27.679
	PD41260	DNMT3Ant-R736C	DNMT3A	355	66.31	0.0191939	-0.0353088	0.00159291	-0.109661	0.0423382	0.0377231	7.86927e-05	0.0206402	0.0550087	0.0323273	0.00156503	-0.0475939	0.104491	0.0700503	0.00146746	0.00710924	0.131672	-5.89845	-2.83483	TRUE	0.0347416	1.60593	-1	-1	-1	-1	3.04769	10.0422	18.2222
	PD34565	TET2nt-L1311Q	TET2	356	67.02	0.0137221	-0.0357856	0.00117397	-0.102476	0.0331747	0.0977899	9.65508e-05	0.0780263	0.116425	0	0	0	0	0.0977899	9.65508e-05	0.0815917	0.113992	-6.64579	-3.58534	TRUE	0.0620043	5.08977	-1	-1	-1	-1	16.3199	20.5933	25.7748
	PD34565	TET2nt-S817F	TET2	357	74.11	0.013181	0.00767974	0.00150254	-0.0744681	0.0767157	0.0977899	9.65508e-05	0.0780263	0.116425	0	0	0	0	0.0977899	9.65508e-05	0.0815917	0.113992	-8.35116	-4.85403	TRUE	0.10547	22.5837	-1	-1	3.39718	24.7872	37.2129	39.5414	42.711
	PD41197	DNMT3Ant-R771Q	DNMT3A	358	73.16	0.00808081	-0.00622367	0.00171766	-0.080745	0.0810927	0.0377231	7.86927e-05	0.0206402	0.0550087	0	0	0	0	0.0377231	7.86927e-05	0.0226415	0.0520553	-7.73755	-3.02221	TRUE	0.0314994	7.58634	-1	-1	-1	-1	22.4716	28.7039	37.3844
	PD41197	DNMT3Ant-Y735C	DNMT3A	359	73.16	0.0202559	-0.0083126	0.0012671	-0.0716685	0.066989	0.0377231	7.86927e-05	0.0206402	0.0550087	0	0	0	0	0.0377231	7.86927e-05	0.0226415	0.0520553	-6.48706	-2.57576	TRUE	0.0294105	1.74337	-1	-1	-1	-1	0.965596	10.4328	19.5384
	PD41197	DNMT3At-E469X	DNMT3A	360	73.16	0.050821	0.0442106	0.0009928	-0.0175695	0.104453	0.0516252	7.95565e-05	0.034043	0.0684266	0	0	0	0	0.0516252	7.95565e-05	0.0372406	0.0665624	-7.27709	-3.75169	TRUE	0.0958358	12.8354	-1	-1	-1	11.8497	27.247	30.4233	34.9462
	PD34513	DNMT3At-R887X	DNMT3A	361	71.02	0.00779221	-0.0298147	0.00190475	-0.113259	0.0570526	0.0516252	7.95565e-05	0.034043	0.0684266	0	0	0	0	0.0516252	7.95565e-05	0.0372406	0.0665624	-6.8229	-3.05527	TRUE	0.0218105	4.58795	-1	-1	-1	-1	14.7205	21.2364	28.6441
	PD41174	TP53nt-R248W	TP53	362	71.04	0.00985915	0.0297299	0.00215193	-0.0599489	0.120544	0.0493378	0.000361759	0.013448	0.0872972	0.019045	0.00358304	-0.0966541	0.136149	0.0683827	0.00346147	-0.0291985	0.166481	-8.36543	-4.39889	TRUE	0.0981127	21.1175	-1	-1	-1	23.542	37.9789	41.1119	43.899
	PD41324	CBLnt-V430M	CBL	363	71.78	0.0124172	-0.0144918	0.00223254	-0.108507	0.0764749	0.0435385	0.000752463	-0.0159898	0.091096	-0.0209137	0.00363732	-0.133702	0.0974189	0.0226247	0.00321701	-0.067936	0.115712	-7.77307	-1.57995	TRUE	0.00813295	10.3392	-1	-1	-1	-1	29.1359	35.5969	42.0094
	PD41081	DNMT3At-Q696fs	DNMT3A	364	81.45	0.0082224	0.00260922	0.0015524	-0.0811756	0.0744236	0.0516252	7.95565e-05	0.034043	0.0684266	0	0	0	0	0.0516252	7.95565e-05	0.0372406	0.0665624	-7.29925	-3.93099	TRUE	0.0542344	8.46553	-1	-1	-1	-1	24.004	28.1905	33.4908
	PD41081	TP53nt-R273H	TP53	365	66.95	0.0233962	-0.000870887	0.00194225	-0.0810177	0.0885444	0.0493378	0.000361759	0.013448	0.0872972	0.0489601	0.00327075	-0.0689442	0.160131	0.0982979	0.00309035	0.00575911	0.189928	-7.60877	-3.98073	TRUE	0.097427	15.8256	-1	-1	-1	16.1715	31.4526	34.9792	38.6422
	PD41081	U2AF1-Q157P	U2AF1	366	73.94	0.0392968	-0.00361547	0.0018378	-0.0858092	0.0817964	0.19318	0.00244421	0.100941	0.289488	0.063034	0.00387435	-0.0520095	0.188007	0.256214	0.00255786	0.175489	0.343005	-11.2169	-6.93748	TRUE	0.252598	48.2911	39.7058	41.9982	43.7263	48.797	52.8343	54.1088	55.4982
	PD41295	DNMT3At-NM_001320893:exon17:c.2141+1G>A;NM_153759:exon18:c.2030+1G>A;NM_022552:exon22:c.2597+1G>A;NM_175629:exon22:c.2597+1G>A	DNMT3A	367	64.32	0.0285171	-0.0150709	0.00117774	-0.0797204	0.0556006	0.0516252	7.95565e-05	0.034043	0.0684266	0	0	0	0	0.0516252	7.95565e-05	0.0372406	0.0665624	-4.99497	-2.62638	TRUE	0.0365543	-0.0172713	-1	-1	-1	-1	-1	-0.677718	7.42678
	PD41330	DNMT3Ant-D702V	DNMT3A	368	72.82	0.00779589	-0.0272043	0.00168723	-0.106276	0.0545756	0.0377231	7.86927e-05	0.0206402	0.0550087	0	0	0	0	0.0377231	7.86927e-05	0.0226415	0.0520553	-6.79096	-2.61713	TRUE	0.0105188	3.42231	-1	-1	-1	-1	8.66966	16.9094	25.5537
	PD41330	TET2t-Q1501X	TET2	369	84.82	0.00888099	0.00579891	0.00184178	-0.0798095	0.0878522	0.0809634	3.75533e-05	0.0688472	0.0932822	0	0	0	0	0.0809634	3.75533e-05	0.0701035	0.090955	-8.89968	-4.46467	TRUE	0.0867623	22.4049	-1	-1	-1	25.2605	39.8981	42.4126	45.8466
	PD41274	ASXL1-L1266fs	ASXL1	370	61.63	0.00692042	-0.0626437	0.00177611	-0.146964	0.0169435	0.0967062	0.00015323	0.074366	0.121123	0	0	0	0	0.0967062	0.00015323	0.0764865	0.117082	-6.88816	-3.81821	TRUE	0.0340625	6.14973	-1	-1	-1	-1	19.1996	23.3157	30.2554
	PD41244	DNMT3Ant-D702G	DNMT3A	371	70.56	0.016129	0.0168327	0.00180272	-0.0711011	0.0955377	0.0377231	7.86927e-05	0.0206402	0.0550087	0	0	0	0	0.0377231	7.86927e-05	0.0226415	0.0520553	-6.85985	-3.21852	TRUE	0.0545558	6.04892	-1	-1	-1	-1	19.1375	23.916	29.6106
	PD41244	DNMT3Ant-R882H	DNMT3A	372	70.56	0.00967982	-0.0159223	0.00197114	-0.104267	0.0679246	0.0377231	7.86927e-05	0.0206402	0.0550087	0.0159608	0.000862557	-0.0396017	0.0760512	0.0536838	0.000861375	0.00668764	0.10336	-7.12807	-2.5183	TRUE	0.0377615	6.35175	-1	-1	-1	-1	20.0125	26.4962	33.6373
	PD41244	DNMT3Ant-Y660H	DNMT3A	373	70.56	0.015625	-0.00562775	0.00183353	-0.0908895	0.0790467	0.0377231	7.86927e-05	0.0206402	0.0550087	0	0	0	0	0.0377231	7.86927e-05	0.0226415	0.0520553	-6.19803	-2.44631	TRUE	0.0320953	2.29226	-1	-1	-1	-1	5.88468	14.0176	21.5267
	PD41244	DNMT3At-K589X	DNMT3A	374	70.56	0.0104615	-0.0103625	0.00219642	-0.0995046	0.0769034	0.0516252	7.95565e-05	0.034043	0.0684266	0	0	0	0	0.0516252	7.95565e-05	0.0372406	0.0665624	-6.89398	-2.78526	TRUE	0.0412628	5.85206	-1	-1	-1	-1	18.803	25.0726	30.2226
	PD41244	DNMT3At-P777fs	DNMT3A	375	70.56	0.0345125	0.00520924	0.0012518	-0.060691	0.0782689	0.0516252	7.95565e-05	0.034043	0.0684266	0	0	0	0	0.0516252	7.95565e-05	0.0372406	0.0665624	-5.7079	-2.66142	TRUE	0.0568344	2.01782	-1	-1	-1	-1	5.98868	12.0737	19.0503
	PD41285	DNMT3At-E856fs	DNMT3A	376	65.15	0.0536168	0.0675676	0.000863577	0.0134575	0.125699	0.0516252	7.95565e-05	0.034043	0.0684266	0	0	0	0	0.0516252	7.95565e-05	0.0372406	0.0665624	-5.89795	-4.02997	TRUE	0.119193	13.6807	-1	-1	-0.520979	14.3387	25.014	26.7646	29.0425
	PD41285	DNMT3At-NM_001320893:exon4:c.666+1G>-;NM_153759:exon5:c.555+1G>-;NM_022552:exon9:c.1122+1G>-;NM_175629:exon9:c.1122+1G>-	DNMT3A	377	72.14	0.00759301	-0.0102638	0.00139899	-0.0839841	0.0603375	0.0516252	7.95565e-05	0.034043	0.0684266	0	0	0	0	0.0516252	7.95565e-05	0.0372406	0.0665624	-7.03183	-4.45057	TRUE	0.0413614	7.05767	-1	-1	-1	-1	19.9307	25.207	30.5837
	PD41285	SF3B1-K700E	SF3B1	378	72.14	0.0060015	-0.019672	0.00176996	-0.0989775	0.0623255	0.115886	0.000520405	0.0666775	0.157484	-0.0169415	0.00128889	-0.0816612	0.0542043	0.0989449	0.000861371	0.0502621	0.146958	-7.98964	-4.76427	TRUE	0.0792728	18.031	-1	-1	-1	18.8406	34.6379	38.157	41.3377
	PD41285	TET2nt-P288R	TET2	379	62.45	0.0130971	-0.0214978	0.00176038	-0.0982782	0.0625825	0.0977899	9.65508e-05	0.0780263	0.116425	0	0	0	0	0.0977899	9.65508e-05	0.0815917	0.113992	-6.71862	-3.9381	TRUE	0.076292	9.33159	-1	-1	-1	3.39524	24.3554	27.8329	31.3382
	PD41286	DNMT3Ant-L653F	DNMT3A	380	61.28	0.0773946	0.0423149	0.000524948	-0.00267789	0.0875742	0.0377231	7.86927e-05	0.0206402	0.0550087	0	0	0	0	0.0377231	7.86927e-05	0.0226415	0.0520553	-3.99751	-2.66396	TRUE	0.0800379	-0.288762	-1	-1	-1	-1	-1	0.626842	4.58315
	PD41286	DNMT3At-Q415X	DNMT3A	381	61.28	0.0366972	-0.00507396	0.0007669	-0.0582625	0.0482148	0.0516252	7.95565e-05	0.034043	0.0684266	0	0	0	0	0.0516252	7.95565e-05	0.0372406	0.0665624	-4.25905	-2.6725	TRUE	0.0465512	-0.690991	-1	-1	-1	-1	-1	-1	-1
	PD41161	BRCC3t-H127fs	BRCC3	382	76.31	0.00552486	-0.00262187	0.00178023	-0.0817966	0.0802332	0.0575907	0.0010413	-0.00911229	0.11847	0	0	0	0	0.0575907	0.0010413	0.00330723	0.111769	-9.14109	-4.08075	TRUE	0.0549688	18.2122	-1	-1	-1	16.2293	38.8744	43.4037	47.402
	PD41161	DNMT3At-W330X	DNMT3A	383	73.22	0.0627871	0.0112894	0.00108746	-0.0568886	0.075672	0.0516252	7.95565e-05	0.034043	0.0684266	0	0	0	0	0.0516252	7.95565e-05	0.0372406	0.0665624	-5.67386	-2.33806	TRUE	0.0629146	1.94093	-1	-1	-1	-1	5.66772	11.0889	18.6217
	PD41161	SRSF2-P95H	SRSF2	384	85.94	0.0202206	-0.0275885	0.0024514	-0.129265	0.0637793	0.153147	0.000946886	0.0939596	0.212678	0.29371	0.00196595	0.209335	0.37941	0.446857	0.00135346	0.388262	0.507958	-19.6184	-12.3498	TRUE	0.419269	66.4842	61.8602	63.1496	64.0376	66.7218	68.9826	69.5433	70.2156
	PD41161	TET2t-P1410fs	TET2	385	85.94	0.00946215	0.0110593	0.00160433	-0.0669953	0.0876727	0.0809634	3.75533e-05	0.0688472	0.0932822	0	0	0	0	0.0809634	3.75533e-05	0.0701035	0.090955	-9.17036	-5.06895	TRUE	0.0920227	25.1727	-1	-1	0.746568	28.5594	41.9529	44.7674	47.2734
	PD41161	TET2t-P1644fs	TET2	386	76.31	0.0156617	0.000590036	0.00135068	-0.0709399	0.0755586	0.0809634	3.75533e-05	0.0688472	0.0932822	0	0	0	0	0.0809634	3.75533e-05	0.0701035	0.090955	-8.28528	-4.39379	TRUE	0.0815535	15.6876	-1	-1	-1	15.0658	32.2151	35.514	39.9083
	PD41161	TET2t-S1039X	TET2	387	85.94	0.0117647	0.015617	0.00163802	-0.063049	0.094033	0.0809634	3.75533e-05	0.0688472	0.0932822	0	0	0	0	0.0809634	3.75533e-05	0.0701035	0.090955	-9.20079	-4.97906	TRUE	0.0965804	25.9477	-1	-1	3.27434	29.2205	42.288	44.8009	47.7042
	PD41344	ASXL1-Q546X	ASXL1	388	67.82	0.0167197	-0.0703436	0.00143586	-0.142477	0.00298826	0.0967062	0.00015323	0.074366	0.121123	0	0	0	0	0.0967062	0.00015323	0.0764865	0.117082	-5.90538	-2.69873	TRUE	0.0263626	1.2176	-1	-1	-1	-1	-0.201154	8.13004	15.8674
	PD41344	PPM1D-L538fs	PPM1D	389	76.88	0.0112267	0.0264413	0.00144548	-0.0433953	0.100937	0.093522	0.000239351	0.0642565	0.123206	0	0	0	0	0.093522	0.000239351	0.0685992	0.118775	-9.08194	-5.80182	TRUE	0.119963	32.2209	5.69289	15.4801	20.9676	34.7211	43.4139	45.5056	47.3546
	PD41344	PPM1D-R458X	PPM1D	390	80.87	0.00684932	0.0215856	0.00167424	-0.0528594	0.104023	0.093522	0.000239351	0.0642565	0.123206	0	0	0	0	0.093522	0.000239351	0.0685992	0.118775	-9.5778	-5.73931	TRUE	0.115108	33.4605	-1	12.5372	20.0142	36.8867	46.0472	48.051	50.258
	PD41344	PPM1D-T483fs	PPM1D	391	76.88	0.0394432	0.124339	0.00161304	0.0496533	0.206142	0.093522	0.000239351	0.0642565	0.123206	0	0	0	0	0.093522	0.000239351	0.0685992	0.118775	-10.4262	-6.95939	TRUE	0.21786	46.5066	37.1175	39.8981	41.9743	47.2759	51.2531	52.2038	53.4752
	PD41344	TET2nt-H1380D	TET2	392	74.19	0.0107422	-0.00797252	0.00139424	-0.0792135	0.0731231	0.0977899	9.65508e-05	0.0780263	0.116425	0	0	0	0	0.0977899	9.65508e-05	0.0815917	0.113992	-7.86373	-4.55301	TRUE	0.0898173	17.462	-1	-1	-1	18.0358	32.358	35.6688	39.2521
	PD41344	TP53nt-I195T	TP53	393	80.87	0.00697051	0.0159108	0.00208955	-0.0706972	0.114227	0.0493378	0.000361759	0.013448	0.0872972	0	0	0	0	0.0493378	0.000361759	0.0180226	0.0804519	-8.41198	-4.53776	TRUE	0.0652485	17.2302	-1	-1	-1	16.919	34.963	39.1105	43.4643
	PD41154	DNMT3At-L723fs	DNMT3A	394	59.14	0.00874126	-0.049917	0.00175599	-0.128974	0.0335719	0.0516252	7.95565e-05	0.034043	0.0684266	0	0	0	0	0.0516252	7.95565e-05	0.0372406	0.0665624	-6.35459	-3.4333	TRUE	0.00170824	2.9978	-1	-1	-1	-1	7.79416	14.9496	24.4416
	PD41154	SRSF2-P95A	SRSF2	395	66.18	0.0261506	0.0168364	0.00201435	-0.0666947	0.107579	0.153147	0.000946886	0.0939596	0.212678	-0.0458601	0.00330539	-0.164383	0.0593775	0.107287	0.00287243	0.0186716	0.196257	-6.60017	-3.81909	TRUE	0.124124	16.6061	-1	-1	-1	17.6914	30.0396	32.8225	35.8829
	PD34558	ASXL1-Q1063fs	ASXL1	396	72.87	0.0177225	-0.0566845	0.00103472	-0.11841	0.00512571	0.0967062	0.00015323	0.074366	0.121123	0	0	0	0	0.0967062	0.00015323	0.0764865	0.117082	-6.44841	-3.04219	TRUE	0.0400216	1.79737	-1	-1	-1	-1	3.40857	12.3662	19.6258
	PD34558	SF3B1-K666N	SF3B1	397	86.81	0.00533333	-0.0169117	0.00204498	-0.103513	0.0709929	0.115886	0.000520405	0.0666775	0.157484	0.0337145	0.00084179	-0.0251497	0.0889096	0.149601	0.000384413	0.117177	0.181552	-11.6744	-6.39723	TRUE	0.132689	44.9374	19.5186	28.4525	34.2592	47.8354	55.9876	57.7267	59.641
	PD41190	ASXL1-NM_015338:exon12:c.1720-2A>C	ASXL1	398	66.32	0.29477	0.0551692	0.000508669	0.0106758	0.0953803	0.0967062	0.00015323	0.074366	0.121123	0	0	0	0	0.0967062	0.00015323	0.0764865	0.117082	-4.29128	-2.78603	TRUE	0.151875	11.6932	-1	1.18313	4.08676	12.0836	18.5823	20.2822	22.1104
	PD41190	CBLt-P433fs	CBL	399	79.73	0.00664728	0.0118982	0.00202472	-0.0745979	0.0958307	0.142885	0.00107141	0.0819078	0.207591	0	0	0	0	0.142885	0.00107141	0.0881925	0.197008	-10.5288	-6.1289	TRUE	0.154783	40.5298	17.5655	25.0336	30.983	43.1023	50.374	51.8583	53.7624
	PD41190	TET2nt-H1881R	TET2	400	66.32	0.00873709	-0.0375255	0.00191679	-0.11997	0.0422091	0.0977899	9.65508e-05	0.0780263	0.116425	0	0	0	0	0.0977899	9.65508e-05	0.0815917	0.113992	-7.20744	-3.6483	TRUE	0.0602644	8.31686	-1	-1	-1	-0.83402	23.6457	27.8758	32.3967
	PD41190	TET2nt-T1372I	TET2	401	66.32	0.345964	0.0718473	0.000433769	0.0282773	0.111642	0.0977899	9.65508e-05	0.0780263	0.116425	0	0	0	0	0.0977899	9.65508e-05	0.0815917	0.113992	-4.43804	-3.00563	TRUE	0.169637	16.7712	5.90645	8.98309	10.9064	17.3461	22.5488	23.9524	25.5022
	PD41278	DNMT3Ant-W860R	DNMT3A	402	61.72	0.00755668	-0.0177749	0.00130087	-0.0918412	0.0511447	0.0377231	7.86927e-05	0.0206402	0.0550087	0	0	0	0	0.0377231	7.86927e-05	0.0226415	0.0520553	-5.96981	-3.58884	TRUE	0.0199482	1.0868	-1	-1	-1	-1	-1	6.41888	13.6101
	PD41278	PPM1D-C478X	PPM1D	403	76.91	0.0117351	0.0260568	0.00155932	-0.0492929	0.107149	0.093522	0.000239351	0.0642565	0.123206	0	0	0	0	0.093522	0.000239351	0.0685992	0.118775	-8.04104	-5.27974	TRUE	0.119579	27.0631	-1	8.84276	14.7157	29.2665	38.2321	40.1996	42.5818
	PD41156	SF3B1-K666M	SF3B1	404	80.82	0.0897285	0.134825	0.00176171	0.0543272	0.217388	0.115886	0.000520405	0.0666775	0.157484	0	0	0	0	0.115886	0.000520405	0.0778842	0.153332	-11.8643	-7.53328	FALSE	0.250711	50.8048	42.4008	44.718	46.4204	51.4168	55.2489	56.1817	57.4339
	PD34486	KRAS-T58I	KRAS	405	72.68	0.0198276	-0.00428476	0.00177811	-0.0912949	0.0720878	0.0821647	0.00094746	0.0192101	0.140022	0	0	0	0	0.0821647	0.00094746	0.0317741	0.13225	-7.6792	-3.31306	TRUE	0.0778799	12.4148	-1	-1	-1	8.71021	29.4156	33.6371	37.5727
	PD41162	TET2nt-T97K	TET2	406	68.4	0.0079602	-0.0350058	0.0028746	-0.143814	0.0694443	0.0977899	9.65508e-05	0.0780263	0.116425	0	0	0	0	0.0977899	9.65508e-05	0.0815917	0.113992	-9.93496	-4.93408	FALSE	0.062784	28.3418	-1	-1	-0.32165	30.4092	48.0175	51.7349	58.3218
	PD34517	DNMT3Ant-S770L	DNMT3A	407	67.38	0.0197309	-0.0154928	0.00177541	-0.103614	0.0614332	0.0377231	7.86927e-05	0.0206402	0.0550087	0.0541533	0.00114507	-0.0117883	0.120122	0.0918763	0.0010923	0.0382463	0.145487	-6.67901	-3.12993	TRUE	0.0763835	8.3754	-1	-1	-1	-0.610079	23.572	27.4579	32.2081
	PD34517	DNMT3At-E427fs	DNMT3A	408	67.38	0.010503	-0.027121	0.00167642	-0.109388	0.0503668	0.0516252	7.95565e-05	0.034043	0.0684266	0	0	0	0	0.0516252	7.95565e-05	0.0372406	0.0665624	-6.11164	-3.01598	TRUE	0.0245042	1.48002	-1	-1	-1	-1	1.46103	9.11917	17.8411
	PD34517	DNMT3At-Y370X	DNMT3A	409	67.38	0.0434993	-0.0167418	0.000951434	-0.0762672	0.0480702	0.0516252	7.95565e-05	0.034043	0.0684266	0	0	0	0	0.0516252	7.95565e-05	0.0372406	0.0665624	-4.33467	-2.1256	TRUE	0.0348834	-0.563022	-1	-1	-1	-1	-1	-1	-1
	PD34517	KRAS-G12C	KRAS	410	76.72	0.004995	0.0151033	0.00220564	-0.0744992	0.110642	0.0821647	0.00094746	0.0192101	0.140022	0	0	0	0	0.0821647	0.00094746	0.0317741	0.13225	-11.7673	-5.92298	TRUE	0.097268	46.1187	14.0823	23.9601	31.7836	47.7033	60.8604	66.5335	76.72
	PD34517	TP53nt-L336V	TP53	411	67.38	0.00673401	-0.0170407	0.002379	-0.107477	0.0795509	0.0493378	0.000361759	0.013448	0.0872972	0	0	0	0	0.0493378	0.000361759	0.0180226	0.0804519	-7.6938	-3.5227	TRUE	0.0322971	10.8949	-1	-1	-1	0.0179932	29.0687	34.0627	39.3711
	PD34578	DNMT3At-E21fs	DNMT3A	412	70.13	0.0257827	0.0317941	0.00181291	-0.049461	0.116921	0.0516252	7.95565e-05	0.034043	0.0684266	0	0	0	0	0.0516252	7.95565e-05	0.0372406	0.0665624	-7.41519	-4.14988	FALSE	0.0834193	13.1957	-1	-1	-1	11.5586	29.1861	32.7054	36.3765
	PD34578	PPM1D-S403fs	PPM1D	413	67.63	0.0112075	-0.0344038	0.00196369	-0.116864	0.0549696	0.093522	0.000239351	0.0642565	0.123206	0	0	0	0	0.093522	0.000239351	0.0685992	0.118775	-6.79948	-3.30377	TRUE	0.0591181	6.23845	-1	-1	-1	-1	19.1765	24.3601	30.0408
	PD41257	KRAS-I84T	KRAS	414	70.8	0.0232108	0.0333433	0.00148169	-0.0378361	0.1136	0.0821647	0.00094746	0.0192101	0.140022	0	0	0	0	0.0821647	0.00094746	0.0317741	0.13225	-7.13274	-4.31705	TRUE	0.115508	19.0059	-1	-1	1.33259	20.8988	32.0431	34.2762	37.1445
	PD34551	PPM1D-R581X	PPM1D	415	65.74	0.0120401	-0.0349979	0.00217862	-0.122915	0.056977	0.093522	0.000239351	0.0642565	0.123206	0	0	0	0	0.093522	0.000239351	0.0685992	0.118775	-6.53678	-3.17604	TRUE	0.0585241	6.31037	-1	-1	-1	-1	19.4047	25.2426	29.9969
	PD41085	DNMT3Ant-F732S	DNMT3A	416	70.31	0.00869565	0.013877	0.00153309	-0.0701671	0.0821975	0.0377231	7.86927e-05	0.0206402	0.0550087	0	0	0	0	0.0377231	7.86927e-05	0.0226415	0.0520553	-6.79272	-4.07384	TRUE	0.0516	6.80886	-1	-1	-1	-1	20.1631	24.5457	28.8565
	PD41088	CBLnt-R149Q	CBL	417	99.15	0.0135135	0.016059	0.00192315	-0.0730652	0.100808	0.0435385	0.000752463	-0.0159898	0.091096	0	0	0	0	0.0435385	0.000752463	-0.0037076	0.0873598	-10.2222	-2.29715	TRUE	0.0595975	21.7677	-1	-1	-1	20.4906	47.0692	50.964	56.098
	PD41088	TP53nt-V272M	TP53	418	90.39	0.0115176	-0.0272552	0.0020243	-0.11953	0.0558387	0.0493378	0.000361759	0.013448	0.0872972	0	0	0	0	0.0493378	0.000361759	0.0180226	0.0804519	-9.07614	-1.01024	TRUE	0.0220826	13.1104	-1	-1	-1	-1	36.7079	43.1052	51.7725
	PD41169	TET2t-Q1542X	TET2	419	77.93	0.00902527	0.0063524	0.00204602	-0.0796308	0.0940693	0.0809634	3.75533e-05	0.0688472	0.0932822	0	0	0	0	0.0809634	3.75533e-05	0.0701035	0.090955	-8.75686	-4.30968	TRUE	0.0873158	21.5101	-1	-1	-1	23.9355	39.4984	42.6198	45.7434
	PD41169	U2AF1-Q157R	U2AF1	420	83.43	0.0153173	0.00980775	0.00206886	-0.0844693	0.0963843	0.19318	0.00244421	0.100941	0.289488	0.154349	0.00393829	0.0359054	0.284564	0.347528	0.00281235	0.260236	0.435407	-17.234	-10.0413	TRUE	0.357336	62.8915	56.7916	58.26	59.798	63.3389	66.0038	66.7139	67.512
	PD41219	PPM1D-E476X	PPM1D	421	84.06	0.00591279	0.00644109	0.00175008	-0.0779882	0.0879442	0.093522	0.000239351	0.0642565	0.123206	0	0	0	0	0.093522	0.000239351	0.0685992	0.118775	-9.89509	-5.29579	TRUE	0.099963	31.1639	-1	1.78809	13.3932	34.7463	46.4357	48.639	50.959
	PD41164	DNMT3Ant-A410T	DNMT3A	422	68.02	0.010917	-0.0133462	0.0019935	-0.100306	0.0793157	0.0377231	7.86927e-05	0.0206402	0.0550087	0	0	0	0	0.0377231	7.86927e-05	0.0226415	0.0520553	-6.41754	-2.6929	TRUE	0.0243768	3.09092	-1	-1	-1	-1	8.91403	16.0912	24.1366
	PD41164	DNMT3At-A525fs	DNMT3A	423	71.11	0.0140078	0.0115632	0.0016165	-0.0672344	0.0844208	0.0516252	7.95565e-05	0.034043	0.0684266	0	0	0	0	0.0516252	7.95565e-05	0.0372406	0.0665624	-7.0274	-3.76896	TRUE	0.0631884	8.76891	-1	-1	-1	-0.0577286	24.3879	28.0243	32.2808
	PD34538	ASXL1-R1171fs	ASXL1	424	77.49	0.00743209	-0.021333	0.00165724	-0.0966463	0.0622293	0.0967062	0.00015323	0.074366	0.121123	0	0	0	0	0.0967062	0.00015323	0.0764865	0.117082	-9.30556	-4.48864	TRUE	0.0753731	21.8977	-1	-1	-1	23.346	41.2484	44.4806	48.0582
	PD34538	PPM1D-R572X	PPM1D	425	81.27	0.0134228	-0.0150367	0.00140574	-0.0897305	0.055366	0.093522	0.000239351	0.0642565	0.123206	0	0	0	0	0.093522	0.000239351	0.0685992	0.118775	-8.54313	-4.22654	TRUE	0.0784852	18.1183	-1	-1	-1	18.7049	36.3537	39.6471	42.9759
	PD34538	SF3B1-H662Q	SF3B1	426	81.27	0.00939457	-0.0360342	0.00185889	-0.124793	0.0453689	0.115886	0.000520405	0.0666775	0.157484	0.0265686	0.00262237	-0.0748946	0.123694	0.142455	0.00244437	0.0615772	0.223985	-10.0579	-4.36431	TRUE	0.106421	27.8581	-1	-1	0.968565	31.4031	46.1903	49.0937	51.9603
	PD41165	DNMT3Ant-I705T	DNMT3A	427	88.84	0.00734095	-0.00055314	0.00198955	-0.0825995	0.0925062	0.0377231	7.86927e-05	0.0206402	0.0550087	0.0191227	0.00161117	-0.0612328	0.0949593	0.0568457	0.00153887	-0.00711757	0.122485	-9.34939	-3.38002	TRUE	0.0562926	18.5958	-1	-1	-1	16.7081	39.9703	44.0627	49.167
	PD41165	DNMT3At-Q249X	DNMT3A	428	78.3	0.00868193	-0.0264882	0.0016732	-0.110192	0.0502431	0.0516252	7.95565e-05	0.034043	0.0684266	0	0	0	0	0.0516252	7.95565e-05	0.0372406	0.0665624	-7.37696	-2.54732	TRUE	0.025137	5.89403	-1	-1	-1	-1	17.9207	25.05	34.7887
	PD41165	TET2nt-R1359S	TET2	429	82.21	0.0213707	0.0482604	0.00146177	-0.0247107	0.125239	0.0977899	9.65508e-05	0.0780263	0.116425	0	0	0	0	0.0977899	9.65508e-05	0.0815917	0.113992	-10.8815	-6.30621	TRUE	0.14605	41.674	21.6267	27.8027	32.3925	43.7011	51.0057	52.8252	54.9057
	PD41165	TET2t-F681fs	TET2	430	75.31	0.0114435	-0.0345304	0.00134013	-0.102769	0.0400949	0.0809634	3.75533e-05	0.0688472	0.0932822	0	0	0	0	0.0809634	3.75533e-05	0.0701035	0.090955	-7.4264	-3.2021	TRUE	0.046433	6.44467	-1	-1	-1	-1	20.0466	26.1613	32.3729
	PD41165	TET2t-V1054fs	TET2	431	82.21	0.00721443	-0.0089195	0.00152441	-0.0933134	0.0630114	0.0809634	3.75533e-05	0.0688472	0.0932822	0	0	0	0	0.0809634	3.75533e-05	0.0701035	0.090955	-9.60508	-4.91332	TRUE	0.0720439	25.939	-1	-1	-1	28.858	44.3219	47.4316	50.9101
	PD41165	TP53nt-M237V	TP53	432	82.21	0.00793079	-0.0223639	0.00205295	-0.1078	0.0674189	0.0493378	0.000361759	0.013448	0.0872972	0.0784264	0.00304053	-0.0335871	0.182967	0.127764	0.00292263	0.0424916	0.216922	-11.2195	-4.38668	TRUE	0.1054	31.6793	-1	-1	0.631885	36.7231	51.3805	54.3481	57.4228
	PD41236	TET2t-L1916fs	TET2	433	75.45	0.00685127	-0.0341613	0.00144235	-0.105322	0.0427193	0.0809634	3.75533e-05	0.0688472	0.0932822	0	0	0	0	0.0809634	3.75533e-05	0.0701035	0.090955	-7.72023	-3.66611	TRUE	0.0468022	9.04545	-1	-1	-1	-1	25.818	30.9312	36.9575
	PD34548	DNMT3Ant-F331V	DNMT3A	434	82.15	0.0127273	0.0252047	0.00187156	-0.0513999	0.115444	0.0377231	7.86927e-05	0.0206402	0.0550087	0	0	0	0	0.0377231	7.86927e-05	0.0226415	0.0520553	-8.28351	-3.60481	TRUE	0.0629278	12.0771	-1	-1	-1	4.76151	30.1993	35.0697	40.4369
	PD34548	TET2t-K1254fs	TET2	435	82.15	0.0118644	-0.00123673	0.00207684	-0.0876879	0.084398	0.0809634	3.75533e-05	0.0688472	0.0932822	0	0	0	0	0.0809634	3.75533e-05	0.0701035	0.090955	-9.01779	-4.21859	TRUE	0.0797267	20.841	-1	-1	-1	21.9651	40.4963	43.744	47.2114
	PD41334	DNMT3Ant-R635W	DNMT3A	436	68.72	0.0150376	-0.00541309	0.00158158	-0.0825915	0.0746773	0.0377231	7.86927e-05	0.0206402	0.0550087	0.0136615	0.00112757	-0.0515044	0.0794016	0.0513845	0.00105029	-0.000382511	0.104279	-6.32268	-2.88891	TRUE	0.0459715	3.63825	-1	-1	-1	-1	11.7358	17.721	25.3893
	PD41334	GNB1-D118H	GNB1	437	68.72	0.241379	0.0231511	0.00131476	-0.0493809	0.0929147	0.100826	0.00135348	0.0320254	0.175405	0	0	0	0	0.100826	0.00135348	0.0379613	0.159767	-4.12768	-2.46935	TRUE	0.123978	4.5962	-1	-1	-1	2.52918	11.7206	13.7934	16.2407
	PD41316	ASXL1-S958X	ASXL1	438	71.81	0.00532319	-0.0265288	0.00204566	-0.11234	0.0608805	0.0967062	0.00015323	0.074366	0.121123	0	0	0	0	0.0967062	0.00015323	0.0764865	0.117082	-9.54904	-5.07576	TRUE	0.0701774	25.7123	-1	-1	-1	28.8502	44.5004	47.6036	51.1103
	PD41316	TET2t-K1720X	TET2	439	76.64	0.00825309	0.0193912	0.0021826	-0.071522	0.10831	0.0809634	3.75533e-05	0.0688472	0.0932822	0	0	0	0	0.0809634	3.75533e-05	0.0701035	0.090955	-9.51843	-5.29872	TRUE	0.100355	29.5988	-1	-1	9.77963	33.4986	45.0375	47.2859	49.8314
	PD41316	TET2t-S1369X	TET2	440	68.7	0.018615	-0.0168219	0.00136401	-0.086433	0.054208	0.0809634	3.75533e-05	0.0688472	0.0932822	0	0	0	0	0.0809634	3.75533e-05	0.0701035	0.090955	-6.47694	-3.40088	TRUE	0.0641415	5.61498	-1	-1	-1	-1	17.432	22.4612	26.9967
	PD34539	TET2t-Q1553fs	TET2	441	78.89	0.0200501	0.0401715	0.00118034	-0.0315135	0.104211	0.0809634	3.75533e-05	0.0688472	0.0932822	0	0	0	0	0.0809634	3.75533e-05	0.0701035	0.090955	-8.43979	-5.23724	TRUE	0.121135	28.5473	-0.68379	10.2198	17.0542	31.0386	39.9322	41.7931	43.9744
	PD41092	JAK2-V617F	JAK2	442	61.14	0.394958	0.0961438	0.000875441	0.0358819	0.150791	0	0	0	0	0.137421	0.000398079	0.0973678	0.173901	0.137421	0.000398079	0.1035	0.168716	-5.57907	-3.93263	FALSE	0.233565	29.9233	23.0575	24.8347	26.1169	30.1072	33.8974	35.0154	36.1378
	PD41323	TET2t-Q821X	TET2	443	64.54	0.0103986	-0.0466211	0.00157989	-0.124165	0.0321598	0.0809634	3.75533e-05	0.0688472	0.0932822	0	0	0	0	0.0809634	3.75533e-05	0.0701035	0.090955	-7.418	-4.06074	FALSE	0.0343423	7.65638	-1	-1	-1	-1	22.7389	27.9372	34.8547
	PD34576	SF3B1-K666N	SF3B1	444	70.06	0.0253521	-0.0251837	0.00147948	-0.0993369	0.0536735	0.115886	0.000520405	0.0666775	0.157484	0.0337145	0.00084179	-0.0251497	0.0889096	0.149601	0.000384413	0.117177	0.181552	-7.71753	-4.26305	TRUE	0.124417	21.9252	-1	-1	4.82249	24.4665	35.3825	38.0455	40.7756
	PD34576	TET2t-Q1687X	TET2	445	76.66	0.00695518	-0.00423142	0.00195822	-0.0965221	0.0790877	0.0809634	3.75533e-05	0.0688472	0.0932822	0	0	0	0	0.0809634	3.75533e-05	0.0701035	0.090955	-8.03419	-4.09104	TRUE	0.076732	15.5926	-1	-1	-1	14.8549	32.9736	36.2296	40.0721
	PD34515	DNMT3At-NM_001320893:exon13:c.1627-2A>G;NM_153759:exon14:c.1516-2A>G;NM_022552:exon18:c.2083-2A>G;NM_175629:exon18:c.2083-2A>G	DNMT3A	446	74.8	0.0137255	-0.00037741	0.00216108	-0.0896647	0.0928955	0.0516252	7.95565e-05	0.034043	0.0684266	0	0	0	0	0.0516252	7.95565e-05	0.0372406	0.0665624	-7.24667	-2.60746	TRUE	0.0512478	7.26068	-1	-1	-1	-1	21.6496	27.4379	33.7567
	PD34525	DNMT3At-V441fs	DNMT3A	447	71.55	0.0118787	-0.00203839	0.00171009	-0.0781996	0.0815731	0.0516252	7.95565e-05	0.034043	0.0684266	0	0	0	0	0.0516252	7.95565e-05	0.0372406	0.0665624	-7.04884	-3.38334	TRUE	0.0495868	6.28069	-1	-1	-1	-1	19.5489	24.4844	29.6577
	PD41529	CTCFnt-E520D	CTCF	448	81.29	0.00931099	0.0105531	0.0022453	-0.090282	0.0950923	0.0626679	0.00153228	-0.0126266	0.137114	0	0	0	0	0.0626679	0.00153228	-0.00168939	0.126559	-9.37705	-3.88858	TRUE	0.073221	23.8386	-1	-1	-1	26.2867	43.0323	46.502	49.8579
	PD41529	GNB1-K57E	GNB1	449	73.86	0.0246046	0.018829	0.00205355	-0.0722134	0.104447	0.100826	0.00135348	0.0320254	0.175405	-0.0135913	0.00233656	-0.100131	0.0837781	0.0872352	0.00115562	0.0323517	0.143989	-8.7361	-3.76129	TRUE	0.106064	21.3315	-1	-1	-1	23.6307	38.4665	41.1047	45.0263
	PD41529	PTPN11-T472M	PTPN11	450	73.86	0.0137825	-0.0254258	0.00212247	-0.116739	0.0615466	0.181445	0.00112893	0.119332	0.248222	0	0	0	0	0.181445	0.00112893	0.126291	0.236794	-9.96567	-4.63905	TRUE	0.156019	34.8254	-1	12.6369	20.6872	38.483	48.104	49.9646	52.0958
	PD41529	TET2t-Q778X	TET2	451	73.86	0.00893522	-0.0267268	0.00247186	-0.121216	0.0705752	0.0809634	3.75533e-05	0.0688472	0.0932822	0	0	0	0	0.0809634	3.75533e-05	0.0701035	0.090955	-8.33356	-3.28659	TRUE	0.0542366	14.4821	-1	-1	-1	9.76323	34.3375	38.6382	43.0438
	PD34566	PTPN11-P495L	PTPN11	452	81.29	0.00987433	-0.0121282	0.00225392	-0.0949372	0.0850676	0.181445	0.00112893	0.119332	0.248222	0	0	0	0	0.181445	0.00112893	0.126291	0.236794	-10.9763	-6.18717	TRUE	0.169317	42.3018	21.0451	27.4182	33.1613	44.6872	52.0577	53.5895	55.2417
	PD34566	TET2nt-G1288V	TET2	453	76.99	0.00725953	0.0052614	0.00210411	-0.089955	0.0935158	0.0977899	9.65508e-05	0.0780263	0.116425	0	0	0	0	0.0977899	9.65508e-05	0.0815917	0.113992	-9.42951	-5.01771	TRUE	0.103051	27.9641	-1	-1	7.08723	31.3629	43.1266	45.6754	48.8133
	PD34566	TET2nt-H1416R	TET2	454	67.58	0.0118812	-0.0387711	0.00165395	-0.115343	0.0402882	0.0977899	9.65508e-05	0.0780263	0.116425	0	0	0	0	0.0977899	9.65508e-05	0.0815917	0.113992	-6.99102	-3.44351	TRUE	0.0590187	7.15803	-1	-1	-1	-1	21.5473	26.0103	30.6828
	PD34566	TP53nt-R175H	TP53	455	67.58	0.00804094	-0.0479289	0.00186422	-0.135351	0.0331774	0.0493378	0.000361759	0.013448	0.0872972	0	0	0	0	0.0493378	0.000361759	0.0180226	0.0804519	-7.45628	-3.24865	TRUE	0.00140883	7.8363	-1	-1	-1	-1	23.3395	29.823	38.998
	PD41106	ASXL1-Q1294fs	ASXL1	456	81.87	0.00744602	0.0285547	0.00146852	-0.0472006	0.100449	0.0967062	0.00015323	0.074366	0.121123	0	0	0	0	0.0967062	0.00015323	0.0764865	0.117082	-9.50352	-5.86382	TRUE	0.125261	35.7428	11.7977	19.7927	25.3746	38.301	46.2047	47.7404	50.2522
	PD41106	DNMT3Ant-G843D	DNMT3A	457	66.48	0.0766581	0.00520554	0.000460912	-0.0364616	0.048544	0.0377231	7.86927e-05	0.0206402	0.0550087	0	0	0	0	0.0377231	7.86927e-05	0.0226415	0.0520553	-3.69923	-2.02403	TRUE	0.0429286	-0.990767	-1	-1	-1	-1	-1	-1	-1
	PD41106	DNMT3Ant-L637Q	DNMT3A	458	81.87	0.00601202	0.011366	0.00163971	-0.0660971	0.0882622	0.0377231	7.86927e-05	0.0206402	0.0550087	0	0	0	0	0.0377231	7.86927e-05	0.0226415	0.0520553	-7.61296	-4.13211	TRUE	0.0490891	11.3428	-1	-1	-1	3.74526	28.6889	32.4344	36.7784
	PD41106	DNMT3Ant-Y908C	DNMT3A	459	74.3	0.0200182	0.0433339	0.00148825	-0.0347563	0.112149	0.0377231	7.86927e-05	0.0206402	0.0550087	0	0	0	0	0.0377231	7.86927e-05	0.0226415	0.0520553	-7.25461	-4.05639	TRUE	0.081057	11.9918	-1	-1	-1	9.90769	27.3791	30.9907	34.3738
	PD41106	TET2nt-Q1414E	TET2	460	76.94	0.0276498	0.0426451	0.00146006	-0.030839	0.11757	0.0977899	9.65508e-05	0.0780263	0.116425	0	0	0	0	0.0977899	9.65508e-05	0.0815917	0.113992	-8.73377	-5.3413	TRUE	0.140435	32.2149	8.96476	17.4225	22.1056	34.4133	42.615	44.4224	46.2284
	PD41321	DNMT3Ant-F752V	DNMT3A	461	73.34	0.00628931	0.00751534	0.00141422	-0.0671864	0.0815569	0.0377231	7.86927e-05	0.0206402	0.0550087	0	0	0	0	0.0377231	7.86927e-05	0.0226415	0.0520553	-6.9458	-4.04638	TRUE	0.0452384	6.06336	-1	-1	-1	-1	18.629	23.6729	29.1452
	PD41321	TET2nt-A1341E	TET2	462	63.83	0.0254854	-0.0439442	0.00134261	-0.113478	0.0319218	0.0977899	9.65508e-05	0.0780263	0.116425	0	0	0	0	0.0977899	9.65508e-05	0.0815917	0.113992	-5.3863	-2.73412	TRUE	0.0538457	1.30882	-1	-1	-1	-1	1.61194	9.39415	16.196
	PD41321	TET2t-Q1537X	TET2	463	73.34	0.0261364	0.0212694	0.00139422	-0.0554941	0.0923039	0.0809634	3.75533e-05	0.0688472	0.0932822	0	0	0	0	0.0809634	3.75533e-05	0.0701035	0.090955	-6.88701	-4.04491	TRUE	0.102233	14.074	-1	-1	-1	14.4523	27.5576	30.4317	34.4382
	PD41080	TET2nt-H1868Y	TET2	464	60.63	0.033218	-0.0611252	0.000767937	-0.113101	-0.00220975	0.0977899	9.65508e-05	0.0780263	0.116425	0	0	0	0	0.0977899	9.65508e-05	0.0815917	0.113992	-4.20077	-2.5747	TRUE	0.0366647	-0.815314	-1	-1	-1	-1	-1	-1	-1
	PD41080	TET2t-G422fs	TET2	465	60.63	0.0148791	-0.0338704	0.000894148	-0.0964966	0.0216749	0.0809634	3.75533e-05	0.0688472	0.0932822	0	0	0	0	0.0809634	3.75533e-05	0.0701035	0.090955	-5.21678	-3.34446	TRUE	0.0470931	0.290381	-1	-1	-1	-1	-1	2.93699	9.14644
	PD41080	TET2t-Q232X	TET2	466	63.8	0.0057554	-0.0254007	0.00190855	-0.120243	0.0518267	0.0809634	3.75533e-05	0.0688472	0.0932822	0	0	0	0	0.0809634	3.75533e-05	0.0701035	0.090955	-7.00292	-4.16943	TRUE	0.0555628	8.03301	-1	-1	-1	-1	22.2735	26.8142	31.3788
	PD41080	TP53nt-C176F	TP53	467	60.63	0.0121951	-0.0343477	0.00143429	-0.106381	0.038182	0.0493378	0.000361759	0.013448	0.0872972	0	0	0	0	0.0493378	0.000361759	0.0180226	0.0804519	-5.44266	-3.0649	TRUE	0.01499	0.203613	-1	-1	-1	-1	-1	-0.714684	7.96968
	PD34495	BRCC3nt-R83C	BRCC3	468	82.92	0.150456	0.000700218	0.00133038	-0.0708956	0.0717025	0.0399925	0.00100195	-0.022508	0.0993952	0	0	0	0	0.0399925	0.00100195	-0.0120378	0.0923688	-4.22346	-0.110334	TRUE	0.0406927	-0.438739	-1	-1	-1	-1	-1	-1	1.20773
	PD34495	PPM1D-P531fs	PPM1D	469	82.92	0.0100725	-0.00729818	0.00211807	-0.093138	0.0875433	0.093522	0.000239351	0.0642565	0.123206	0	0	0	0	0.093522	0.000239351	0.0685992	0.118775	-10.1647	-3.37291	TRUE	0.0862238	24.8762	-1	-1	-1	26.7278	45.8261	49.4801	53.8637
	PD34495	TET2t-I1105fs	TET2	470	82.92	0.00873045	-0.022939	0.00236532	-0.117234	0.0698986	0.0809634	3.75533e-05	0.0688472	0.0932822	0	0	0	0	0.0809634	3.75533e-05	0.0701035	0.090955	-9.56602	-2.77427	TRUE	0.0580244	18.5255	-1	-1	-1	14.562	42.0212	47.0908	51.856
	PD41119	DNMT3Ant-D768G	DNMT3A	471	69.84	0.00897666	-0.0225228	0.00156387	-0.102436	0.0535919	0.0377231	7.86927e-05	0.0206402	0.0550087	0	0	0	0	0.0377231	7.86927e-05	0.0226415	0.0520553	-6.26752	-2.95133	TRUE	0.0152003	2.27968	-1	-1	-1	-1	2.43305	11.812	20.9833
	PD41255	ASXL1-Q396X	ASXL1	472	62.96	0.0872618	-0.000357332	0.000689783	-0.0528898	0.0473147	0.0967062	0.00015323	0.074366	0.121123	0	0	0	0	0.0967062	0.00015323	0.0764865	0.117082	-4.47001	-2.77174	TRUE	0.0963489	2.01715	-1	-1	-1	-1	7.48242	10.9754	14.75
	PD34489	ASXL1-S852X	ASXL1	473	93.92	0.152449	-0.0696963	0.000648692	-0.114366	-0.0172366	0.0967062	0.00015323	0.074366	0.121123	0	0	0	0	0.0967062	0.00015323	0.0764865	0.117082	-3.95298	-0.0997426	TRUE	0.0270098	-0.715506	-1	-1	-1	-1	-1	-1	-1
	PD34489	CBLnt-R420G	CBL	474	103.1	0.0199203	0.0262483	0.00216461	-0.0693459	0.113764	0.0435385	0.000752463	-0.0159898	0.091096	0	0	0	0	0.0435385	0.000752463	-0.0037076	0.0873598	-11.5211	-2.86411	TRUE	0.0697867	25.8645	-1	-1	-1	27.4405	50.7775	55.2998	60.5343
	PD34489	TET2t-A1769fs	TET2	475	93.92	0.0128558	-0.0210412	0.00181866	-0.108854	0.0570417	0.0809634	3.75533e-05	0.0688472	0.0932822	0	0	0	0	0.0809634	3.75533e-05	0.0701035	0.090955	-10.2301	-2.57273	TRUE	0.0599222	19.443	-1	-1	-1	15.4188	44.5199	49.5351	54.6572
	PD34489	TET2t-Q461fs	TET2	476	103.1	0.00547112	0.0123262	0.00225229	-0.0753894	0.105789	0.0809634	3.75533e-05	0.0688472	0.0932822	0	0	0	0	0.0809634	3.75533e-05	0.0701035	0.090955	-13.6262	-5.25679	TRUE	0.0932896	47.9609	-1	4.9098	24.3555	53.8839	68.0232	70.6926	73.528
	PD42295	TP53nt-R273H	TP53	477	81.19	0.0116473	0.0119066	0.00241358	-0.0856231	0.103882	0.0493378	0.000361759	0.013448	0.0872972	0.0489601	0.00327075	-0.0689442	0.160131	0.0982979	0.00309035	0.00575911	0.189928	-11.0211	-4.14183	TRUE	0.110204	33.7848	-1	-1	10.0856	38.6952	51.3685	53.4609	56.1543
	PD34500	PPM1D-W427X	PPM1D	478	86	0.0159236	0.0104819	0.00208321	-0.0774622	0.0976389	0.093522	0.000239351	0.0642565	0.123206	0	0	0	0	0.093522	0.000239351	0.0685992	0.118775	-10.0103	-3.832	TRUE	0.104004	28.6277	-1	-1	0.427036	32.6082	46.9302	49.5244	52.928
	PD34545	DNMT3At-E294X	DNMT3A	479	79.26	0.0137931	-0.00583935	0.00212236	-0.0965104	0.0779879	0.0516252	7.95565e-05	0.034043	0.0684266	0	0	0	0	0.0516252	7.95565e-05	0.0372406	0.0665624	-7.75371	-2.6783	TRUE	0.0457859	8.1337	-1	-1	-1	-1	24.8964	31.4598	36.1708
	PD34545	DNMT3At-NM_001320893:exon10:c.1395+1G>A;NM_153759:exon11:c.1284+1G>A;NM_022552:exon15:c.1851+1G>A;NM_175629:exon15:c.1851+1G>A	DNMT3A	480	79.26	0.0733945	0.0133552	0.00125798	-0.0603002	0.0776416	0.0516252	7.95565e-05	0.034043	0.0684266	0	0	0	0	0.0516252	7.95565e-05	0.0372406	0.0665624	-5.83957	-2.00018	TRUE	0.0649804	2.67301	-1	-1	-1	-1	9.10301	14.8932	20.9171
	PD34545	TET2nt-S1898F	TET2	481	79.26	0.0147929	0.00330876	0.00241299	-0.0885457	0.100389	0.0977899	9.65508e-05	0.0780263	0.116425	0	0	0	0	0.0977899	9.65508e-05	0.0815917	0.113992	-10.0842	-4.38702	TRUE	0.101099	27.0457	-1	-1	-1	31.3154	45.2674	48.2976	51.8631
	PD34545	TET2nt-T1399P	TET2	482	79.26	0.00843882	-0.0137582	0.00191044	-0.100513	0.0698398	0.0977899	9.65508e-05	0.0780263	0.116425	0	0	0	0	0.0977899	9.65508e-05	0.0815917	0.113992	-9.16878	-3.87413	TRUE	0.0840317	20.9653	-1	-1	-1	22.2823	40.9447	44.3439	47.4637
	PD34545	TET2t-Q1523X	TET2	483	79.26	0.0295964	-0.0084714	0.00162615	-0.0883893	0.0724347	0.0809634	3.75533e-05	0.0688472	0.0932822	0	0	0	0	0.0809634	3.75533e-05	0.0701035	0.090955	-7.528	-2.82987	TRUE	0.072492	9.63765	-1	-1	-1	2.0312	25.2883	29.4466	35.3011
	PD41238	SF3B1-K700E	SF3B1	484	81.3	0.0100287	0.00775492	0.002379	-0.0991294	0.0943473	0.115886	0.000520405	0.0666775	0.157484	-0.0169415	0.00128889	-0.0816612	0.0542043	0.0989449	0.000861371	0.0502621	0.146958	-9.72123	-4.32658	TRUE	0.1067	26.8402	-1	-1	-1	31.0953	44.1992	47.1215	50.1652
	PD41238	TP53nt-V272G	TP53	485	77.51	0.00771208	0.00361684	0.00214564	-0.0884002	0.0956662	0.0493378	0.000361759	0.013448	0.0872972	0	0	0	0	0.0493378	0.000361759	0.0180226	0.0804519	-8.18401	-3.2828	TRUE	0.0529546	11.1727	-1	-1	-1	0.982569	29.63	34.3014	40.4378
	PD41322	TET2t-S1059X	TET2	486	80.02	0.0233645	0.0360567	0.00181772	-0.0659146	0.113417	0.0809634	3.75533e-05	0.0688472	0.0932822	0	0	0	0	0.0809634	3.75533e-05	0.0701035	0.090955	-8.35329	-4.61463	TRUE	0.11702	25.6524	-1	0.311813	10.3828	28.1936	38.7038	40.9378	43.7988
	PD41266	TET2nt-S1290L	TET2	487	80.24	0.0231437	0.0560605	0.00195529	-0.0282249	0.147076	0.0977899	9.65508e-05	0.0780263	0.116425	0	0	0	0	0.0977899	9.65508e-05	0.0815917	0.113992	-9.41702	-5.73479	TRUE	0.15385	37.0745	15.1191	24.5185	28.8171	39.3865	46.1675	47.5894	49.6683
	PD41266	TET2t-E808X	TET2	488	80.24	0.00709849	0.000167785	0.00156088	-0.0739994	0.0771315	0.0809634	3.75533e-05	0.0688472	0.0932822	0	0	0	0	0.0809634	3.75533e-05	0.0701035	0.090955	-8.20334	-4.98947	TRUE	0.0811312	19.0078	-1	-1	-1	20.2214	35.5186	38.3402	40.9333
	PD41266	TET2t-L1819X	TET2	489	65.07	0.0216551	-0.0420597	0.00110743	-0.105129	0.0244199	0.0809634	3.75533e-05	0.0688472	0.0932822	0	0	0	0	0.0809634	3.75533e-05	0.0701035	0.090955	-5.45339	-2.91738	TRUE	0.0389037	0.628492	-1	-1	-1	-1	-1	3.47801	11.8099
	PD41266	TET2t-Y1766X	TET2	490	80.24	0.00942285	0.029594	0.00174481	-0.050814	0.108084	0.0809634	3.75533e-05	0.0688472	0.0932822	0	0	0	0	0.0809634	3.75533e-05	0.0701035	0.090955	-9.14055	-5.84509	TRUE	0.110557	31.8168	-1	12.5945	18.7561	34.9075	43.6888	45.3631	47.7655
	PD34541	BRCC3nt-C157R	BRCC3	491	74.03	0.00568182	-0.000907047	0.00199015	-0.0890655	0.0875197	0.0399925	0.00100195	-0.022508	0.0993952	0	0	0	0	0.0399925	0.00100195	-0.0120378	0.0923688	-11.6496	-5.16322	FALSE	0.0390855	46.5328	-1	11.3459	23.7658	49.0994	74.03	74.03	74.03
	PD34541	DNMT3At-W330X	DNMT3A	492	74.03	0.00842105	0.00316375	0.00154158	-0.0762927	0.0777039	0.0516252	7.95565e-05	0.034043	0.0684266	0	0	0	0	0.0516252	7.95565e-05	0.0372406	0.0665624	-7.20361	-3.88253	TRUE	0.054789	7.61188	-1	-1	-1	-1	21.5507	26.5195	31.6355
	PD34541	TET2nt-D1981N	TET2	493	74.03	0.00529902	-0.0539537	0.00193079	-0.136245	0.0337075	0.0977899	9.65508e-05	0.0780263	0.116425	0	0	0	0	0.0977899	9.65508e-05	0.0815917	0.113992	-8.43798	-4.162	TRUE	0.0438361	14.8229	-1	-1	-1	7.87729	35.4244	40.3443	45.6104
	PD34541	TET2nt-P1367L	TET2	494	70.2	0.00692841	-0.0213337	0.00160447	-0.102178	0.0553652	0.0977899	9.65508e-05	0.0780263	0.116425	0	0	0	0	0.0977899	9.65508e-05	0.0815917	0.113992	-7.98561	-4.30115	TRUE	0.0764561	14.7926	-1	-1	-1	13.6994	31.6941	35.3857	38.7348
	PD34541	TET2t-L1740X	TET2	495	66.98	0.00541796	-0.0570341	0.00196507	-0.143324	0.0310062	0.0809634	3.75533e-05	0.0688472	0.0932822	0	0	0	0	0.0809634	3.75533e-05	0.0701035	0.090955	-7.75151	-3.60419	TRUE	0.0239293	9.27508	-1	-1	-1	-1	26.6169	32.5776	39.4083
	PD41083	DNMT3At-W330X	DNMT3A	496	89.6	0.0153846	0.0336146	0.00173517	-0.0506501	0.113351	0.0516252	7.95565e-05	0.034043	0.0684266	0	0	0	0	0.0516252	7.95565e-05	0.0372406	0.0665624	-9.51006	-4.61651	TRUE	0.0852398	25.8887	-1	-1	-1	29.0863	42.985	46.1115	50.0816
	PD41083	TET2t-Q618X	TET2	497	77.48	0.00658858	-0.0428847	0.00173073	-0.129229	0.032499	0.0809634	3.75533e-05	0.0688472	0.0932822	0	0	0	0	0.0809634	3.75533e-05	0.0701035	0.090955	-8.58177	-3.56412	TRUE	0.0380787	13.1847	-1	-1	-1	3.15725	33.2618	38.362	45.1288
	PD34481	SF3B1-K666N	SF3B1	498	79.63	0.0537525	0.0478562	0.00158618	-0.0220726	0.128923	0.115886	0.000520405	0.0666775	0.157484	0.0337145	0.00084179	-0.0251497	0.0889096	0.149601	0.000384413	0.117177	0.181552	-10.7568	-6.39386	TRUE	0.197457	45.0253	31.6622	35.5974	38.3242	46.3448	52.0036	53.2366	54.5761
	PD41193	CBLt-NM_005188:exon9:c.1228-1G>A	CBL	499	72.25	0.0375235	0.0639143	0.00184947	-0.0211697	0.145591	0.142885	0.00107141	0.0819078	0.207591	0	0	0	0	0.142885	0.00107141	0.0881925	0.197008	-8.93394	-5.38097	TRUE	0.206799	38.4922	23.9993	28.463	31.6133	39.94	45.5439	47.018	48.4334
	PD41193	IDH2-R140Q	IDH2	500	67.02	0.0810811	0.0631381	0.00190131	-0.0149755	0.157279	0	0	0	0	0.117872	0.00235029	0.0239482	0.210962	0.117872	0.00235029	0.0400871	0.200708	-6.70769	-4.39674	TRUE	0.18101	27.6038	13.8926	17.6574	20.7115	28.6363	34.6312	36.1303	37.9285
	PD41193	TET2nt-I1873T	TET2	501	64	0.0924574	-0.111573	0.00096946	-0.172692	-0.051349	0.0977899	9.65508e-05	0.0780263	0.116425	0.00421471	0.000805831	-0.0529896	0.05927	0.102005	0.000702404	0.0579795	0.146356	-2.36375	-0.871805	TRUE	-0.00956833	-0.922803	-1	-1	-1	-1	-1	-1	-1
	PD41101	TET2t-Q1068X	TET2	502	70.34	0.0203106	0.0262974	0.000903306	-0.0327472	0.0880224	0.0809634	3.75533e-05	0.0688472	0.0932822	0	0	0	0	0.0809634	3.75533e-05	0.0701035	0.090955	-6.90756	-4.53951	TRUE	0.107261	17.0445	-1	-1	2.59152	17.9649	28.8391	31.383	34.3258
	PD41178	ASXL1-R693X	ASXL1	503	70.32	0.0260736	0.0137102	0.00128448	-0.0557284	0.0828128	0.0967062	0.00015323	0.074366	0.121123	0	0	0	0	0.0967062	0.00015323	0.0764865	0.117082	-7.87718	-4.49004	TRUE	0.110416	20.9162	-1	-1	2.25146	23.305	34.8318	37.2777	40.1183
	PD41178	PPM1D-L484fs	PPM1D	504	70.32	0.139505	-0.015031	0.000574532	-0.0636535	0.0281828	0.093522	0.000239351	0.0642565	0.123206	0	0	0	0	0.093522	0.000239351	0.0685992	0.118775	-4.04541	-2.29091	TRUE	0.078491	-0.500883	-1	-1	-1	-1	-1	-1	2.96407
	PD41230	ASXL1-S993fs	ASXL1	505	81.25	0.0062534	0.00428312	0.00203997	-0.0896764	0.0869152	0.0967062	0.00015323	0.074366	0.121123	0	0	0	0	0.0967062	0.00015323	0.0764865	0.117082	-9.29412	-5.40683	TRUE	0.100989	30.464	-1	5.15268	13.9911	34.2923	44.4159	46.7613	49.1787
	PD41230	BRCC3t-C240X	BRCC3	506	81.25	0.0107759	0.0458207	0.00235562	-0.0490402	0.13824	0.0575907	0.0010413	-0.00911229	0.11847	0	0	0	0	0.0575907	0.0010413	0.00330723	0.111769	-9.73191	-4.97102	TRUE	0.103411	29.9831	-1	-1	9.08309	34.1538	46.1787	48.2143	51.2068
	PD41230	CBLnt-C404Y	CBL	507	66.89	0.0225711	0.00783017	0.00162242	-0.0755936	0.0826042	0.0435385	0.000752463	-0.0159898	0.091096	-0.0201215	0.00205408	-0.107724	0.0663927	0.023417	0.00172798	-0.0467	0.0921088	-5.20583	-2.49116	TRUE	0.0312471	-0.117137	-1	-1	-1	-1	-1	-1	5.79235
	PD34502	DNMT3Ant-V830A	DNMT3A	508	71.14	0.0410256	0.00424733	0.000918558	-0.0560389	0.0599045	0.0377231	7.86927e-05	0.0206402	0.0550087	0	0	0	0	0.0377231	7.86927e-05	0.0226415	0.0520553	-4.87709	-2.29488	TRUE	0.0419704	-0.30914	-1	-1	-1	-1	-1	-1	3.47161
	PD34502	TET2nt-R1878P	TET2	509	78.46	0.00774194	-0.010329	0.00185984	-0.0941461	0.0694035	0.0977899	9.65508e-05	0.0780263	0.116425	0	0	0	0	0.0977899	9.65508e-05	0.0815917	0.113992	-8.56118	-4.44408	TRUE	0.0874609	20.4375	-1	-1	-1	22.4627	38.309	41.2395	44.1617
	PD34502	TET2t-K1049fs	TET2	510	74.11	0.00822229	-0.0403758	0.00231963	-0.12865	0.0577002	0.0809634	3.75533e-05	0.0688472	0.0932822	0	0	0	0	0.0809634	3.75533e-05	0.0701035	0.090955	-9.20227	-3.3514	TRUE	0.0405876	19.55	-1	-1	-1	17.2005	41.5077	46.6008	53.2949
	PD34502	TP53nt-Y220C	TP53	511	74.11	0.00602864	-0.00493779	0.0023836	-0.0912887	0.0922004	0.0493378	0.000361759	0.013448	0.0872972	0.0106687	0.00350462	-0.110505	0.11707	0.0600064	0.0033315	-0.0329297	0.153132	-9.4223	-3.51237	TRUE	0.0550686	20.642	-1	-1	-1	21.5649	42.0191	46.0529	49.7989
	PD41202	SF3B1-A604T	SF3B1	512	71.93	0.00801833	-0.0168497	0.00221627	-0.11801	0.0735836	0.115886	0.000520405	0.0666775	0.157484	0	0	0	0	0.115886	0.000520405	0.0778842	0.153332	-12.3867	-5.57535	FALSE	0.0990367	46.082	10.9239	23.4972	30.5463	47.9829	63.1613	67.3698	71.93
	PD41202	SF3B1-K666N	SF3B1	513	68.94	0.00898204	-0.0300712	0.00244035	-0.130926	0.0607075	0.115886	0.000520405	0.0666775	0.157484	0.0337145	0.00084179	-0.0251497	0.0889096	0.149601	0.000384413	0.117177	0.181552	-11.2288	-5.81733	FALSE	0.11953	41.7411	4.52415	19.611	28.1049	45.715	54.8074	56.9041	59.7645
	PD41079	BRCC3t-W286X	BRCC3	514	78.71	0.0407876	-0.043353	0.00138403	-0.123448	0.0262258	0.0575907	0.0010413	-0.00911229	0.11847	0	0	0	0	0.0575907	0.0010413	0.00330723	0.111769	-5.28726	-0.681855	TRUE	0.0142378	0.1777	-1	-1	-1	-1	-1	-1	7.75976
	PD41079	DNMT3Ant-F755S	DNMT3A	515	78.71	0.00561798	-0.0126832	0.00200134	-0.0978899	0.0771699	0.0377231	7.86927e-05	0.0206402	0.0550087	0.0073551	0.00295705	-0.0923447	0.116399	0.0450782	0.00285164	-0.040769	0.134847	-9.37803	-1.77251	TRUE	0.0323949	18.2175	-1	-1	-1	13.1556	42.8802	47.6902	52.4556
	PD41079	DNMT3At-NM_001320893:exon9:c.1211+1G>A;NM_153759:exon10:c.1100+1G>A;NM_022552:exon14:c.1667+1G>A;NM_175629:exon14:c.1667+1G>A	DNMT3A	516	84.11	0.0065703	0.0169935	0.00217412	-0.0697477	0.118275	0.0516252	7.95565e-05	0.034043	0.0684266	0	0	0	0	0.0516252	7.95565e-05	0.0372406	0.0665624	-9.74749	-3.94025	TRUE	0.0686187	22.347	-1	-1	-1	23.7228	42.9578	46.3605	50.9622
	PD34568	CTCFnt-T204I	CTCF	517	79.49	0.00521376	0.0129757	0.00191336	-0.0753406	0.0937977	0.0626679	0.00153228	-0.0126266	0.137114	0	0	0	0	0.0626679	0.00153228	-0.00168939	0.126559	-8.8242	-4.50444	TRUE	0.0756436	21.0632	-1	-1	-1	22.3613	39.7301	43.0816	46.1834
	PD41337	BRCC3nt-S156P	BRCC3	518	64.99	0.0239163	0.0382962	0.00134065	-0.0329223	0.109993	0.0399925	0.00100195	-0.022508	0.0993952	0	0	0	0	0.0399925	0.00100195	-0.0120378	0.0923688	-5.76974	-3.66157	TRUE	0.0782887	4.68838	-1	-1	-1	-1	14.4202	18.3812	22.5806
	PD41337	DNMT3Ant-M779T	DNMT3A	519	61.98	0.0218341	0.0248286	0.0013167	-0.041676	0.0979398	0.0377231	7.86927e-05	0.0206402	0.0550087	0	0	0	0	0.0377231	7.86927e-05	0.0226415	0.0520553	-5.60647	-3.35259	TRUE	0.0625517	2.77831	-1	-1	-1	-1	10.1896	14.8261	19.4729
	PD41338	DNMT3Ant-G722D	DNMT3A	520	68.45	0.00603448	-0.0113386	0.00193833	-0.100336	0.0710421	0.0377231	7.86927e-05	0.0206402	0.0550087	0	0	0	0	0.0377231	7.86927e-05	0.0226415	0.0520553	-6.55061	-3.43818	TRUE	0.0263845	3.82582	-1	-1	-1	-1	11.7261	18.8898	25.1878
	PD41338	TET2nt-H1380Y	TET2	521	62.04	0.018096	-0.0452763	0.00151931	-0.119686	0.0345637	0.0977899	9.65508e-05	0.0780263	0.116425	-0.0525025	0.00133805	-0.122171	0.0198423	0.0452874	0.00127927	-0.0103143	0.108696	-4.94683	-2.39741	TRUE	1.1066e-05	-0.0443403	-1	-1	-1	-1	-1	-1	3.28517
	PD41338	TP53nt-G244S	TP53	522	68.45	0.0187647	0.0368948	0.00157345	-0.0364779	0.120053	0.0493378	0.000361759	0.013448	0.0872972	0	0	0	0	0.0493378	0.000361759	0.0180226	0.0804519	-6.67016	-3.98654	TRUE	0.0862325	9.78338	-1	-1	-1	6.43077	23.7474	27.2504	31.059
	PD41078	DNMT3Ant-R635Q	DNMT3A	523	62.81	0.163127	0.0096952	0.00149022	-0.0658571	0.083927	0.0377231	7.86927e-05	0.0206402	0.0550087	-0.0261828	0.00165996	-0.0998955	0.056584	0.0115403	0.00155505	-0.0525556	0.0775848	-1.74853	-0.723157	TRUE	0.0212355	-0.971627	-1	-1	-1	-1	-1	-1	-1
	PD41078	TET2nt-G1275E	TET2	524	62.81	0.0152733	-0.0609664	0.00130907	-0.132944	0.0119408	0.0977899	9.65508e-05	0.0780263	0.116425	0	0	0	0	0.0977899	9.65508e-05	0.0815917	0.113992	-5.81435	-3.17416	TRUE	0.0368234	1.40098	-1	-1	-1	-1	1.22207	9.83257	17.1502
	PD41078	TP53nt-C242F	TP53	525	65.94	0.0103169	0.0142273	0.00128923	-0.0498524	0.0890408	0.0493378	0.000361759	0.013448	0.0872972	0	0	0	0	0.0493378	0.000361759	0.0180226	0.0804519	-6.49258	-3.99622	TRUE	0.0635651	6.52685	-1	-1	-1	-1	18.9087	22.9743	26.8214
	PD41340	TET2nt-R1214W	TET2	526	73.83	0.026975	-0.000222996	0.00142245	-0.0703799	0.0764613	0.0977899	9.65508e-05	0.0780263	0.116425	0	0	0	0	0.0977899	9.65508e-05	0.0815917	0.113992	-7.82715	-3.82558	TRUE	0.0975669	16.696	-1	-1	-1	17.1611	32.7504	36.0779	39.5348
	PD41199	BRCC3nt-L308P	BRCC3	527	73.41	0.0197133	-0.0187812	0.00142406	-0.0883781	0.058652	0.0399925	0.00100195	-0.022508	0.0993952	0	0	0	0	0.0399925	0.00100195	-0.0120378	0.0923688	-5.85467	-2.07045	TRUE	0.0212114	0.791492	-1	-1	-1	-1	-1	2.03143	14.3961
	PD41199	DNMT3Ant-L647R	DNMT3A	528	73.41	0.00795948	-0.0437008	0.00197122	-0.13419	0.036903	0.0377231	7.86927e-05	0.0206402	0.0550087	-0.00531513	0.0022843	-0.103517	0.0814185	0.0324079	0.00220568	-0.0464144	0.110061	-7.41282	-1.63841	TRUE	-0.0112929	8.1983	-1	-1	-1	-1	25.3179	31.5391	40.8372
	PD41530	TET2nt-C1211Y	TET2	529	74.29	0.0868687	0.0460923	0.00158688	-0.034568	0.125948	0.0977899	9.65508e-05	0.0780263	0.116425	0	0	0	0	0.0977899	9.65508e-05	0.0815917	0.113992	-7.51342	-3.68139	TRUE	0.143882	22.8823	-1	-0.00947642	9.11581	25.0552	34.7829	37.3401	39.9084
	PD41530	TET2nt-P1194R	TET2	530	74.29	0.0112554	0.00153385	0.00252995	-0.0963088	0.0959084	0.0977899	9.65508e-05	0.0780263	0.116425	0	0	0	0	0.0977899	9.65508e-05	0.0815917	0.113992	-8.92666	-4.07628	TRUE	0.0993237	22.3914	-1	-1	-1	24.6906	40.7945	43.4889	46.3311
	PD41530	TET2t-E1477fs	TET2	531	74.29	0.0299039	0.000862687	0.00155654	-0.0731159	0.0818424	0.0809634	3.75533e-05	0.0688472	0.0932822	0	0	0	0	0.0809634	3.75533e-05	0.0701035	0.090955	-6.66985	-2.89346	TRUE	0.0818261	8.00801	-1	-1	-1	0.410294	22.3753	26.6514	31.3281
	PD41530	TET2t-I1859fs	TET2	532	77.98	0.0127294	0.0133336	0.00214704	-0.0744432	0.10413	0.0809634	3.75533e-05	0.0688472	0.0932822	0	0	0	0	0.0809634	3.75533e-05	0.0701035	0.090955	-8.80949	-4.39592	TRUE	0.0942971	20.6496	-1	-1	-1	22.4612	38.4008	41.5809	44.8513
	PD41341	ASXL1-K1437fs	ASXL1	533	76.94	0.0291825	0.05559	0.00155652	-0.0172015	0.137732	0.0967062	0.00015323	0.074366	0.121123	0	0	0	0	0.0967062	0.00015323	0.0764865	0.117082	-8.94549	-5.58649	TRUE	0.152296	35.0602	15.2621	21.6012	26.1446	37.0841	44.3711	45.9002	47.7454
	PD41341	DNMT3Ant-G699D	DNMT3A	534	74.22	0.00741962	-0.00925148	0.00203153	-0.101898	0.0798077	0.0377231	7.86927e-05	0.0206402	0.0550087	0	0	0	0	0.0377231	7.86927e-05	0.0226415	0.0520553	-7.72589	-3.56893	TRUE	0.0284716	7.82386	-1	-1	-1	-1	23.1008	29.4527	37.0925
	PD41341	DNMT3Ant-I310N	DNMT3A	535	70.73	0.0144558	-0.0142072	0.00144311	-0.0870411	0.0608269	0.0377231	7.86927e-05	0.0206402	0.0550087	0	0	0	0	0.0377231	7.86927e-05	0.0226415	0.0520553	-6.56744	-3.34502	TRUE	0.0235159	2.50877	-1	-1	-1	-1	7.10003	14.4843	21.7781
	PD41341	DNMT3At-C351fs	DNMT3A	536	70.73	0.0121893	0.014785	0.00141745	-0.0613814	0.0894395	0.0516252	7.95565e-05	0.034043	0.0684266	0	0	0	0	0.0516252	7.95565e-05	0.0372406	0.0665624	-7.16873	-3.88272	TRUE	0.0664102	9.36803	-1	-1	-1	2.80318	24.0316	28.8328	32.6787
	PD41341	DNMT3At-NM_001320893:exon17:c.2141+2T>G;NM_153759:exon18:c.2030+2T>G;NM_022552:exon22:c.2597+2T>G;NM_175629:exon22:c.2597+2T>G	DNMT3A	537	67.75	0.00611621	-0.0353927	0.00142403	-0.111639	0.0381805	0.0516252	7.95565e-05	0.034043	0.0684266	0	0	0	0	0.0516252	7.95565e-05	0.0372406	0.0665624	-6.75321	-3.43117	TRUE	0.0162325	3.10862	-1	-1	-1	-1	8.58356	16.4317	23.2249
	PD41341	SF3B1-K700E	SF3B1	538	67.75	0.0120301	-0.0297617	0.00150378	-0.104442	0.0455653	0.115886	0.000520405	0.0666775	0.157484	-0.0169415	0.00128889	-0.0816612	0.0542043	0.0989449	0.000861371	0.0502621	0.146958	-7.40517	-3.66844	TRUE	0.0691832	10.5514	-1	-1	-1	3.94844	26.4779	31.0785	35.3538
	PD41341	TET2t-L1511X	TET2	539	67.75	0.0238313	-0.012609	0.000983822	-0.0721933	0.0492011	0.0809634	3.75533e-05	0.0688472	0.0932822	0	0	0	0	0.0809634	3.75533e-05	0.0701035	0.090955	-5.94623	-3.2682	TRUE	0.0683544	3.66774	-1	-1	-1	-1	12.3594	17.3677	22.0943
	PD41341	TET2t-S56fs	TET2	540	74.22	0.0125698	0.00712941	0.00143708	-0.0654173	0.082527	0.0809634	3.75533e-05	0.0688472	0.0932822	0	0	0	0	0.0809634	3.75533e-05	0.0701035	0.090955	-8.04023	-4.76439	TRUE	0.0880928	18.0115	-1	-1	-1	19.2755	33.4439	36.4011	40.1498
	PD34469	DNMT3Ant-V675M	DNMT3A	541	70.56	0.00865052	0.00291387	0.00196491	-0.0766352	0.0923929	0.0377231	7.86927e-05	0.0206402	0.0550087	0	0	0	0	0.0377231	7.86927e-05	0.0226415	0.0520553	-6.92476	-3.23038	TRUE	0.0406369	5.76256	-1	-1	-1	-1	18.3578	24.0647	29.8009
	PD34469	DNMT3At-V341fs	DNMT3A	542	70.56	0.0105189	-0.0090029	0.00180953	-0.0889139	0.0793344	0.0516252	7.95565e-05	0.034043	0.0684266	0	0	0	0	0.0516252	7.95565e-05	0.0372406	0.0665624	-6.64388	-2.98687	TRUE	0.0426223	4.51519	-1	-1	-1	-1	14.4149	20.8631	27.3749
	PD34469	SF3B1-K666T	SF3B1	543	73.57	0.0420561	0.0644916	0.00218101	-0.033368	0.150362	0.115886	0.000520405	0.0666775	0.157484	0	0	0	0	0.115886	0.000520405	0.0778842	0.153332	-9.36233	-5.30649	TRUE	0.180378	36.3279	15.6285	22.8912	28.1424	38.5214	45.145	46.7064	48.456
	PD41342	DNMT3Ant-F755S	DNMT3A	544	64.9	0.0125745	0.0311972	0.001977	-0.0488501	0.124332	0.0377231	7.86927e-05	0.0206402	0.0550087	0.0073551	0.00295705	-0.0923447	0.116399	0.0450782	0.00285164	-0.040769	0.134847	-6.33993	-3.87538	TRUE	0.0762754	9.43598	-1	-1	-1	4.33874	23.7132	27.3309	31.1556
	PD34493	SF3B1-K666N	SF3B1	545	66.25	0.0866602	-0.05197	0.000792204	-0.108592	0.00146713	0.115886	0.000520405	0.0666775	0.157484	0.0337145	0.00084179	-0.0251497	0.0889096	0.149601	0.000384413	0.117177	0.181552	-5.42572	-3.30811	TRUE	0.0976308	5.49562	-1	-1	-1	0.925659	14.6305	17.7102	21.5432
	PD34493	U2AF1-Q157R	U2AF1	546	76.62	0.102686	0.0348469	0.00206841	-0.0548008	0.122554	0.19318	0.00244421	0.100941	0.289488	0.154349	0.00393829	0.0359054	0.284564	0.347528	0.00281235	0.260236	0.435407	-14.3631	-9.72081	TRUE	0.382375	56.9227	52.2931	53.3097	54.3598	57.1166	59.5673	60.2934	60.9031
	PD41343	DNMT3Ant-V778L	DNMT3A	547	75.93	0.00853971	-0.0124083	0.00205901	-0.0945208	0.0857165	0.0377231	7.86927e-05	0.0206402	0.0550087	0	0	0	0	0.0377231	7.86927e-05	0.0226415	0.0520553	-7.39395	-2.58734	TRUE	0.0253147	6.66442	-1	-1	-1	-1	20.3395	27.6149	34.7041
	PD41267	DNMT3Ant-S75F	DNMT3A	548	83.77	0.00524109	0.0164537	0.00257244	-0.0790042	0.116826	0.0377231	7.86927e-05	0.0206402	0.0550087	0	0	0	0	0.0377231	7.86927e-05	0.0226415	0.0520553	-11.399	-4.83797	TRUE	0.0541768	40.5954	-1	-1	12.8738	42.4551	63.0106	72.9119	83.77
	PD41267	DNMT3At-G550fs	DNMT3A	549	75.01	0.00839426	-0.0320047	0.00235163	-0.125857	0.0644378	0.0516252	7.95565e-05	0.034043	0.0684266	0	0	0	0	0.0516252	7.95565e-05	0.0372406	0.0665624	-7.48993	-2.29333	TRUE	0.0196205	7.35112	-1	-1	-1	-1	22.949	29.6232	35.8408
	PD34549	DNMT3At-E664X	DNMT3A	550	72.47	0.00716612	0.00200841	0.00264454	-0.0948144	0.101796	0.0516252	7.95565e-05	0.034043	0.0684266	0	0	0	0	0.0516252	7.95565e-05	0.0372406	0.0665624	-7.69737	-3.72519	TRUE	0.0536336	12.8712	-1	-1	-1	7.10937	31.3753	35.3972	38.6565
	PD34549	PPM1D-T483fs	PPM1D	551	75.7	0.00784753	0.0216868	0.00236555	-0.0686505	0.118843	0.093522	0.000239351	0.0642565	0.123206	0	0	0	0	0.093522	0.000239351	0.0685992	0.118775	-9.48553	-5.3787	TRUE	0.115209	31.3052	-1	5.70759	15.3623	34.9112	45.1035	47.1293	49.2289
	PD34483	DNMT3Ant-C387W	DNMT3A	552	80.01	0.00621118	0.0278607	0.0020401	-0.0653469	0.113828	0.0377231	7.86927e-05	0.0206402	0.0550087	0	0	0	0	0.0377231	7.86927e-05	0.0226415	0.0520553	-8.68097	-4.55865	TRUE	0.0655837	16.9478	-1	-1	-1	16.5699	35.4926	39.0624	42.9299
	PD34483	TET2t-I274fs	TET2	553	69.7	0.0203497	-0.0231037	0.00144466	-0.0944672	0.0487751	0.0809634	3.75533e-05	0.0688472	0.0932822	0	0	0	0	0.0809634	3.75533e-05	0.0701035	0.090955	-6.24826	-3.03945	TRUE	0.0578597	4.19975	-1	-1	-1	-1	14.3785	19.9233	24.4231
	PD34512	DNMT3Ant-K361E	DNMT3A	554	79.8	0.0116376	-0.02694	0.00214725	-0.117948	0.0641085	0.0377231	7.86927e-05	0.0206402	0.0550087	0	0	0	0	0.0377231	7.86927e-05	0.0226415	0.0520553	-7.7548	-2.08866	TRUE	0.0107831	5.91329	-1	-1	-1	-1	18.8498	26.302	35.0678
	PD34512	TET2nt-L1872P	TET2	555	79.8	0.016129	-0.0388976	0.00226616	-0.126581	0.0607967	0.0977899	9.65508e-05	0.0780263	0.116425	0	0	0	0	0.0977899	9.65508e-05	0.0815917	0.113992	-8.78174	-2.72965	TRUE	0.0588922	12.8596	-1	-1	-1	3.89551	33.7939	38.7094	44.1259
	PD34512	U2AF1-Q157P	U2AF1	556	79.8	0.0543175	0.0115097	0.00224254	-0.0748986	0.0995172	0.19318	0.00244421	0.100941	0.289488	0.063034	0.00387435	-0.0520095	0.188007	0.256214	0.00255786	0.175489	0.343005	-14.2608	-7.22386	TRUE	0.267723	54.6741	42.5127	46.5803	49.2685	55.7552	60.4331	61.7248	63.0203
	PD41270	DNMT3At-E578X	DNMT3A	557	60.87	0.0145455	0.00742259	0.0011445	-0.0592793	0.0710016	0.0516252	7.95565e-05	0.034043	0.0684266	0	0	0	0	0.0516252	7.95565e-05	0.0372406	0.0665624	-5.38425	-3.64239	TRUE	0.0590478	1.73829	-1	-1	-1	-1	5.58624	11.0197	16.3552
	PD41270	DNMT3At-R598X	DNMT3A	558	57.68	0.0496988	0.0108053	0.000599014	-0.0361773	0.0598395	0.0516252	7.95565e-05	0.034043	0.0684266	0	0	0	0	0.0516252	7.95565e-05	0.0372406	0.0665624	-3.71176	-2.56235	TRUE	0.0624305	-0.845155	-1	-1	-1	-1	-1	-1	-1
	PD41270	TP53nt-R248Q	TP53	559	67.76	0.0143541	0.0560713	0.00156065	-0.016757	0.132863	0.0493378	0.000361759	0.013448	0.0872972	0	0	0	0	0.0493378	0.000361759	0.0180226	0.0804519	-6.90442	-4.78119	TRUE	0.105409	17.0785	-1	-1	-1	18.6738	29.7906	32.2074	34.7589
	PD34492	SF3B1-D621N	SF3B1	560	87.95	0.00821596	0.0154598	0.00224717	-0.0774325	0.105927	0.115886	0.000520405	0.0666775	0.157484	0	0	0	0	0.115886	0.000520405	0.0778842	0.153332	-12.4444	-5.88663	TRUE	0.131346	44.822	7.22974	23.0607	31.677	48.4462	58.4449	60.4057	62.6851
	PD34492	TET2t-R1216X	TET2	561	84.08	0.00851582	-0.00614778	0.00185673	-0.0864192	0.0748918	0.0809634	3.75533e-05	0.0688472	0.0932822	0	0	0	0	0.0809634	3.75533e-05	0.0701035	0.090955	-9.26777	-3.89898	TRUE	0.0748156	20.4838	-1	-1	-1	22.1018	41.6513	44.7467	48.1703
	PD41121	TET2t-S792X	TET2	562	85.17	0.0115875	0.0202423	0.00215932	-0.0725679	0.11055	0.0809634	3.75533e-05	0.0688472	0.0932822	0	0	0	0	0.0809634	3.75533e-05	0.0701035	0.090955	-10.4385	-4.51086	TRUE	0.101206	32.4424	-1	-1	9.12584	36.8546	49.7572	52.2657	54.8977
	PD41209	DNMT3At-Q485X	DNMT3A	563	62.95	0.0116525	-0.0113745	0.00146104	-0.0842123	0.0646501	0.0516252	7.95565e-05	0.034043	0.0684266	0	0	0	0	0.0516252	7.95565e-05	0.0372406	0.0665624	-5.73912	-3.23334	TRUE	0.0402507	1.68015	-1	-1	-1	-1	4.59524	10.7588	18.3876
	PD41209	DNMT3At-S839fs	DNMT3A	564	62.95	0.038599	-0.0354439	0.000818314	-0.0915357	0.0174551	0.0516252	7.95565e-05	0.034043	0.0684266	0	0	0	0	0.0516252	7.95565e-05	0.0372406	0.0665624	-3.8742	-2.18284	TRUE	0.0161813	-0.886438	-1	-1	-1	-1	-1	-1	-1
	PD41256	TET2t-Q1624X	TET2	565	80.76	0.0314961	0.0332566	0.00140214	-0.0440379	0.10463	0.0809634	3.75533e-05	0.0688472	0.0932822	0	0	0	0	0.0809634	3.75533e-05	0.0701035	0.090955	-8.69882	-4.38243	TRUE	0.11422	24.6939	-1	-1	5.27809	27.778	39.1208	42.1786	45.3106
	PD41256	TET2t-T1554fs	TET2	566	87.81	0.00695971	0.0277214	0.00210903	-0.0630353	0.111987	0.0809634	3.75533e-05	0.0688472	0.0932822	0	0	0	0	0.0809634	3.75533e-05	0.0701035	0.090955	-11.4867	-6.12895	TRUE	0.108685	42.2389	4.90641	19.8257	28.8045	46.3084	55.6686	57.761	60.0925
	PD41248	CBLnt-I383M	CBL	567	73.46	0.0151261	-0.00414021	0.00198586	-0.0957249	0.0800442	0.0435385	0.000752463	-0.0159898	0.091096	0.0705076	0.00412559	-0.0604712	0.185205	0.114046	0.00406431	0.00963706	0.220417	-9.29477	-2.93189	TRUE	0.109906	23.3158	-1	-1	-1	25.8235	42.5576	46.0087	49.023
	PD41248	KRAS-T50I	KRAS	568	76.59	0.0249042	0.0295347	0.00234174	-0.0589021	0.123129	0.0821647	0.00094746	0.0192101	0.140022	0	0	0	0	0.0821647	0.00094746	0.0317741	0.13225	-8.86103	-3.92642	TRUE	0.111699	23.5054	-1	-1	-1	27.0381	40.9146	43.3639	46.2793
	PD41248	PTPN11-R265Q	PTPN11	569	73.46	0.0475436	-0.042399	0.00153707	-0.116215	0.0342918	0.181445	0.00112893	0.119332	0.248222	0	0	0	0	0.181445	0.00112893	0.126291	0.236794	-7.65849	-3.76009	TRUE	0.139046	22.4226	-1	-1	6.04481	24.5566	35.6951	38.1425	40.752
	PD41248	TET2t-T759fs	TET2	570	81.01	0.00729927	0.0233201	0.00228032	-0.0711387	0.114416	0.0809634	3.75533e-05	0.0688472	0.0932822	0	0	0	0	0.0809634	3.75533e-05	0.0701035	0.090955	-10.4625	-5.65878	TRUE	0.104284	37.3105	-1	13.2061	22.8932	40.9186	50.7863	53.1011	55.8827
	PD41089	DNMT3Ant-R326S	DNMT3A	571	70.51	0.0118871	-0.0304002	0.00114558	-0.0994369	0.0336856	0.0377231	7.86927e-05	0.0206402	0.0550087	0	0	0	0	0.0377231	7.86927e-05	0.0226415	0.0520553	-5.9348	-2.59857	TRUE	0.00732286	0.672965	-1	-1	-1	-1	-1	-1	9.74489
	PD41086	SF3B1-A744P	SF3B1	572	73.36	0.0176678	0.0065844	0.00205608	-0.080888	0.0957028	0.115886	0.000520405	0.0666775	0.157484	-0.0431401	0.00280441	-0.150088	0.053159	0.0727463	0.00258752	-0.0095652	0.15486	-8.49404	-3.52656	TRUE	0.0793307	15.4647	-1	-1	-1	12.5676	35.1397	38.6924	42.4027
	PD41086	TET2nt-Q1699R	TET2	573	73.36	0.0097493	-0.0414509	0.00183669	-0.12188	0.0421105	0.0977899	9.65508e-05	0.0780263	0.116425	0	0	0	0	0.0977899	9.65508e-05	0.0815917	0.113992	-8.24647	-3.3538	TRUE	0.056339	12.4532	-1	-1	-1	3.66733	31.5775	37.4593	42.2752
	PD41223	TET2t-Q976X	TET2	574	64.67	0.00580131	-0.020989	0.00156585	-0.094542	0.0557594	0.0809634	3.75533e-05	0.0688472	0.0932822	0	0	0	0	0.0809634	3.75533e-05	0.0701035	0.090955	-6.41283	-4.18075	TRUE	0.0599745	6.42796	-1	-1	-1	-1	17.7	22.6719	27.9689
	PD41103	DNMT3Ant-R882H	DNMT3A	575	74.38	0.341277	0.118874	0.00099585	0.0598432	0.182637	0.0377231	7.86927e-05	0.0206402	0.0550087	0.0159608	0.000862557	-0.0396017	0.0760512	0.0536838	0.000861375	0.00668764	0.10336	-6.20914	-4.33661	TRUE	0.172558	26.2569	17.248	19.3085	20.9079	26.5533	31.6093	32.6893	34.0781
	PD41095	DNMT3Ant-L295P	DNMT3A	576	68.36	0.0149502	0.0043585	0.00166437	-0.0716141	0.0841667	0.0377231	7.86927e-05	0.0206402	0.0550087	0.0631775	0.00216774	-0.0299054	0.150137	0.100901	0.00209908	0.0245147	0.175831	-7.42352	-4.30288	TRUE	0.105259	17.3608	-1	-1	-1	18.6862	32.2842	34.8744	38.5821
	PD34567	PPM1D-R458X	PPM1D	577	68.97	0.024864	-0.0797736	0.000833065	-0.137037	-0.0243464	0.093522	0.000239351	0.0642565	0.123206	0	0	0	0	0.093522	0.000239351	0.0685992	0.118775	-4.59447	-2.17184	TRUE	0.0137483	-0.566597	-1	-1	-1	-1	-1	-1	-1
	PD41082	GNB1-K57E	GNB1	578	63.49	0.0151692	0.0357576	0.00160037	-0.047655	0.110401	0.100826	0.00135348	0.0320254	0.175405	-0.0135913	0.00233656	-0.100131	0.0837781	0.0872352	0.00115562	0.0323517	0.143989	-6.72659	-4.62688	TRUE	0.122993	18.828	-1	-1	2.90858	20.9251	31.0238	33.2239	35.6317
	PD41082	SF3B1-K666N	SF3B1	579	63.49	0.0708283	0.0894836	0.00106774	0.0292952	0.156196	0.115886	0.000520405	0.0666775	0.157484	0.0337145	0.00084179	-0.0251497	0.0889096	0.149601	0.000384413	0.117177	0.181552	-6.61084	-4.85283	TRUE	0.239084	34.7511	27.463	29.5552	30.9182	35.281	38.5088	39.4084	40.4844
	PD41082	TET2nt-L1322Q	TET2	580	70.96	0.0127389	0.0340311	0.00179153	-0.0522439	0.117234	0.0977899	9.65508e-05	0.0780263	0.116425	0	0	0	0	0.0977899	9.65508e-05	0.0815917	0.113992	-7.9314	-5.52888	TRUE	0.131821	28.2784	3.29643	12.7881	18.4392	30.5335	38.1016	39.7717	41.5797
	PD41082	TET2nt-Q1274R	TET2	581	59.7	0.0254098	-0.0198123	0.00093265	-0.0786057	0.0396098	0.0977899	9.65508e-05	0.0780263	0.116425	0	0	0	0	0.0977899	9.65508e-05	0.0815917	0.113992	-5.199	-3.68079	TRUE	0.0779776	2.72067	-1	-1	-1	-1	9.52781	12.8666	16.8916
	PD41082	TET2t-H435fs	TET2	582	63.49	0.0120325	0.0394033	0.00119181	-0.0278117	0.105932	0.0809634	3.75533e-05	0.0688472	0.0932822	0	0	0	0	0.0809634	3.75533e-05	0.0701035	0.090955	-6.51538	-4.67058	TRUE	0.120367	18.484	-1	0.485332	6.01789	19.9956	29.1354	31.0429	33.2744
	PD41082	TET2t-Q1542X	TET2	583	66.64	0.0108696	0.0250619	0.00142918	-0.0437444	0.0986685	0.0809634	3.75533e-05	0.0688472	0.0932822	0	0	0	0	0.0809634	3.75533e-05	0.0701035	0.090955	-6.75239	-4.69421	TRUE	0.106025	16.3172	-1	-1	-1	17.7488	28.6026	30.7663	33.3969
	PD41082	TET2t-Q1825X	TET2	584	56.51	0.361356	-0.00859821	0.000170185	-0.0346986	0.0158322	0.0809634	3.75533e-05	0.0688472	0.0932822	0	0	0	0	0.0809634	3.75533e-05	0.0701035	0.090955	-0.195924	-9.11285e-05	TRUE	0.0723652	-1	-1	-1	-1	-1	-1	-1	-1
	PD41082	TET2t-S315fs	TET2	585	59.7	0.0317561	0.032904	0.000740299	-0.0192892	0.0857207	0.0809634	3.75533e-05	0.0688472	0.0932822	0	0	0	0	0.0809634	3.75533e-05	0.0701035	0.090955	-5.10667	-3.79412	TRUE	0.113867	9.06779	-1	-1	-1	8.68685	18.63	20.4093	23.1631
	PD34529	SF3B1-A1117S	SF3B1	586	81.9	0.00713649	0.00267381	0.00199696	-0.0840702	0.0961713	0.115886	0.000520405	0.0666775	0.157484	0	0	0	0	0.115886	0.000520405	0.0778842	0.153332	-11.5736	-5.78361	TRUE	0.11856	43.7342	5.16716	23.122	32.0781	47.1222	56.577	58.8712	60.8142
	PD34563	DNMT3Ant-M761V	DNMT3A	587	81.64	0.00763359	0.00155317	0.0017505	-0.0801302	0.0848607	0.0377231	7.86927e-05	0.0206402	0.0550087	0	0	0	0	0.0377231	7.86927e-05	0.0226415	0.0520553	-7.79809	-3.53208	TRUE	0.0392762	9.21466	-1	-1	-1	-1	24.9337	31.5202	38.6003
	PD34563	TP53t-W146X	TP53	588	86.79	0.00552486	0.0460856	0.00227033	-0.0450194	0.137883	-0.0558122	0.00191601	-0.14395	0.0259854	0	0	0	0	-0.0558122	0.00191601	-0.12957	0.0162746	-7.87998	-2.52303	TRUE	-0.0097266	13.4169	-1	-1	-1	-1	32.4678	38.801	47.3909
	PD41067	DNMT3At-Y284X	DNMT3A	589	61.64	0.0703934	0.0117131	0.000659452	-0.0418393	0.0603033	0.0516252	7.95565e-05	0.034043	0.0684266	0	0	0	0	0.0516252	7.95565e-05	0.0372406	0.0665624	-3.82225	-2.3154	TRUE	0.0633384	-0.69314	-1	-1	-1	-1	-1	-1	-1
	PD34553	SF3B1-K666N	SF3B1	590	65.52	0.319361	-0.0366515	0.000609101	-0.0839003	0.0115046	0.115886	0.000520405	0.0666775	0.157484	0.0337145	0.00084179	-0.0251497	0.0889096	0.149601	0.000384413	0.117177	0.181552	-2.54597	-1.34509	FALSE	0.112949	-0.538874	-1	-1	-1	-1	-1	-0.141746	2.84545
	PD34553	TET2t-L532X	TET2	591	65.52	0.00816327	-0.0314627	0.00189033	-0.120654	0.0450733	0.0809634	3.75533e-05	0.0688472	0.0932822	0	0	0	0	0.0809634	3.75533e-05	0.0701035	0.090955	-7.67788	-4.10312	TRUE	0.0495007	11.2229	-1	-1	-1	4.53274	27.9093	32.7345	37.4119
	PD41268	JAK2-V617F	JAK2	592	63.84	0.0786309	-0.0233259	0.00132519	-0.0940663	0.0475314	0	0	0	0	0.137421	0.000398079	0.0973678	0.173901	0.137421	0.000398079	0.1035	0.168716	-6.23148	-4.14348	FALSE	0.114095	13.8996	-1	-1	-1	14.2944	26.0112	28.5638	31.1106
	PD41317	DNMT3Ant-M880V	DNMT3A	593	84.92	0.0104563	0.00949118	0.00208638	-0.0787856	0.101183	0.0377231	7.86927e-05	0.0206402	0.0550087	0.0243503	0.00295851	-0.075039	0.138823	0.0620733	0.00289437	-0.029309	0.150411	-8.84966	-3.68002	TRUE	0.0715645	19.2335	-1	-1	-1	19.8038	38.4287	42.195	46.3912
	PD34519	PPM1D-S446fs	PPM1D	594	77.52	0.00625	0.00749263	0.00169297	-0.0705618	0.0867823	0.093522	0.000239351	0.0642565	0.123206	0	0	0	0	0.093522	0.000239351	0.0685992	0.118775	-9.28458	-5.48306	TRUE	0.101015	29.7506	-1	2.35534	12.1764	33.4812	44.171	46.0939	48.573
	PD41272	SF3B1-K666N	SF3B1	595	72.9	0.0373961	-0.0216409	0.00117671	-0.0939747	0.041394	0.115886	0.000520405	0.0666775	0.157484	0.0337145	0.00084179	-0.0251497	0.0889096	0.149601	0.000384413	0.117177	0.181552	-8.48169	-4.95281	TRUE	0.12796	28.2517	2.25394	11.2004	15.8836	30.4449	39.5932	41.5096	43.6112
	PD34499	JAK2-V617F	JAK2	596	77.62	0.0123457	-0.0424427	0.0017111	-0.120331	0.0349036	0	0	0	0	0.137421	0.000398079	0.0973678	0.173901	0.137421	0.000398079	0.1035	0.168716	-9.33661	-4.96584	TRUE	0.0949786	26.4455	-1	-1	1.56765	29.6548	43.148	46.1686	49.1542
	PD34499	TET2nt-C1135Y	TET2	597	77.62	0.00776531	-0.00872191	0.00147159	-0.083215	0.0692095	0.0977899	9.65508e-05	0.0780263	0.116425	0	0	0	0	0.0977899	9.65508e-05	0.0815917	0.113992	-8.64899	-4.86538	TRUE	0.089068	21.5467	-1	-1	-1	23.5789	37.9694	40.823	44.0283
	PD34499	TET2nt-H269N	TET2	598	73.77	0.00532319	-0.036302	0.00216176	-0.132026	0.0474087	0.0977899	9.65508e-05	0.0780263	0.116425	0	0	0	0	0.0977899	9.65508e-05	0.0815917	0.113992	-10.0898	-4.81551	TRUE	0.0614878	30.5034	-1	-1	-0.96062	34.1493	49.8766	53.5152	58.1126
	PD34499	TET2nt-I1873T	TET2	599	70.69	0.323158	0.030847	0.000805784	-0.0221674	0.087348	0.0977899	9.65508e-05	0.0780263	0.116425	0.00421471	0.000805831	-0.0529896	0.05927	0.102005	0.000702404	0.0579795	0.146356	-4.20204	-2.66897	TRUE	0.132852	6.53946	-1	-1	-1	5.94748	13.2207	15.302	17.7519
	PD34499	TET2nt-L1210P	TET2	600	77.62	0.0900141	0.116477	0.00108034	0.0504839	0.175268	0.0977899	9.65508e-05	0.0780263	0.116425	0	0	0	0	0.0977899	9.65508e-05	0.0815917	0.113992	-10.2503	-6.93563	FALSE	0.214266	46.0205	37.3898	39.8612	41.2502	46.5489	50.8392	51.7305	52.6939
	PD34499	TET2t-L1447fs	TET2	601	80.73	0.0173859	0.00825545	0.00102625	-0.0535945	0.0719695	0.0809634	3.75533e-05	0.0688472	0.0932822	0	0	0	0	0.0809634	3.75533e-05	0.0701035	0.090955	-8.08321	-4.8757	TRUE	0.0892189	20.1697	-1	-1	-1	22.1601	34.3216	37.4412	40.4616
	PD34499	TET2t-Q417X	TET2	602	80.73	0.00758214	0.0102247	0.00185299	-0.072114	0.0936467	0.0809634	3.75533e-05	0.0688472	0.0932822	0	0	0	0	0.0809634	3.75533e-05	0.0701035	0.090955	-9.38568	-5.07041	TRUE	0.0911882	26.8468	-1	-1	1.92023	30.4259	44.0431	46.7193	49.394
	PD34499	TET2t-S675X	TET2	603	70.69	0.00808229	-0.0367115	0.00145654	-0.106983	0.0415075	0.0809634	3.75533e-05	0.0688472	0.0932822	0	0	0	0	0.0809634	3.75533e-05	0.0701035	0.090955	-7.5075	-3.60804	TRUE	0.0442519	6.59058	-1	-1	-1	-1	19.848	26.2016	32.7822
	PD34499	TET2t-Y1294fs	TET2	604	80.73	0.0464966	0.107717	0.000894215	0.047602	0.162501	0.0809634	3.75533e-05	0.0688472	0.0932822	0	0	0	0	0.0809634	3.75533e-05	0.0701035	0.090955	-9.64315	-6.54076	TRUE	0.18868	43.7983	34.0006	36.9922	38.7233	44.5093	48.7462	49.6164	50.8651
	PD41098	TET2nt-T621N	TET2	605	83.52	0.0110294	0.00144246	0.0017688	-0.0850857	0.08113	0.0977899	9.65508e-05	0.0780263	0.116425	0	0	0	0	0.0977899	9.65508e-05	0.0815917	0.113992	-9.24876	-4.92759	TRUE	0.0992323	26.7405	-1	-1	6.09267	29.8378	42.1199	44.6541	47.8951
	PD41098	TET2t-L230fs	TET2	606	83.52	0.00546448	0.0226908	0.00208309	-0.0631927	0.118734	0.0809634	3.75533e-05	0.0688472	0.0932822	0	0	0	0	0.0809634	3.75533e-05	0.0701035	0.090955	-12.6366	-6.69707	FALSE	0.103654	54.9066	30.5773	38.1672	43.568	55.1834	67.6049	72.7805	82.5354
	PD41273	CTCFnt-K592N	CTCF	607	66.75	0.00512383	-0.0179914	0.00211074	-0.101965	0.072155	0.0626679	0.00153228	-0.0126266	0.137114	0	0	0	0	0.0626679	0.00153228	-0.00168939	0.126559	-9.23643	-5.16162	FALSE	0.0446765	27.476	-1	-1	-1	29.9045	46.0069	50.3251	63.1797
	PD34546	PTPN11-L126S	PTPN11	608	74.38	0.00562324	-0.00252544	0.00229371	-0.0970787	0.095511	0.181445	0.00112893	0.119332	0.248222	0	0	0	0	0.181445	0.00112893	0.126291	0.236794	-13.8658	-7.00511	FALSE	0.17892	54.2451	35.9143	42.1281	46.2974	55.682	63.0574	65.18	68.9762
	PD41333	TET2nt-D1376A	TET2	609	74.35	0.0182328	0.0463376	0.0016453	-0.0314781	0.125383	0.0977899	9.65508e-05	0.0780263	0.116425	0	0	0	0	0.0977899	9.65508e-05	0.0815917	0.113992	-8.76839	-5.37995	TRUE	0.144127	32.5174	9.08266	17.043	22.5323	34.7605	42.5554	44.249	46.0371
	PD41105	TET2nt-Q70R	TET2	610	77.19	0.0803797	-0.00885663	0.000821437	-0.0655726	0.0465486	0.0977899	9.65508e-05	0.0780263	0.116425	0	0	0	0	0.0977899	9.65508e-05	0.0815917	0.113992	-6.02793	-2.80744	TRUE	0.0889332	5.91068	-1	-1	-1	-1	16.565	21.0056	25.017
	PD41105	TET2t-P101fs	TET2	611	77.19	0.0662413	-0.00703954	0.000763779	-0.0564051	0.0491378	0.0809634	3.75533e-05	0.0688472	0.0932822	0	0	0	0	0.0809634	3.75533e-05	0.0701035	0.090955	-5.82328	-2.77234	TRUE	0.0739239	3.40065	-1	-1	-1	-1	11.792	16.2861	20.5412
	PD41113	DNMT3Ant-R882H	DNMT3A	612	74.02	0.0125984	-0.0128663	0.00160804	-0.0853615	0.0695618	0.0377231	7.86927e-05	0.0206402	0.0550087	0.0159608	0.000862557	-0.0396017	0.0760512	0.0536838	0.000861375	0.00668764	0.10336	-7.79973	-3.03062	TRUE	0.0408175	8.24487	-1	-1	-1	-1	24.6943	30.0429	36.7892
	PD34536	DNMT3At-K343fs	DNMT3A	613	68.59	0.0143035	0.00683243	0.00165923	-0.078315	0.0793096	0.0516252	7.95565e-05	0.034043	0.0684266	0	0	0	0	0.0516252	7.95565e-05	0.0372406	0.0665624	-7.45083	-3.92906	TRUE	0.0584576	9.97657	-1	-1	-1	3.30022	25.7971	30.0495	34.4844
	PD34536	TET2nt-C1221Y	TET2	614	77.71	0.0101868	-0.0122457	0.00150618	-0.0905038	0.0622049	0.0977899	9.65508e-05	0.0780263	0.116425	0	0	0	0	0.0977899	9.65508e-05	0.0815917	0.113992	-8.57332	-4.79799	TRUE	0.0855442	21.5945	-1	-1	-1	23.8097	37.7882	40.8386	43.7909
	PD34510	TET2t-V1432fs	TET2	615	70.04	0.0178981	-0.0207389	0.00159858	-0.0972033	0.0598147	0.0809634	3.75533e-05	0.0688472	0.0932822	0	0	0	0	0.0809634	3.75533e-05	0.0701035	0.090955	-7.04493	-3.39117	TRUE	0.0602245	7.22564	-1	-1	-1	-1	20.5236	26.7247	31.9595
	PD41216	DNMT3Ant-P700L	DNMT3A	616	74.88	0.0123735	-0.0272662	0.00160109	-0.105925	0.0455404	0.0377231	7.86927e-05	0.0206402	0.0550087	0	0	0	0	0.0377231	7.86927e-05	0.0226415	0.0520553	-6.5738	-2.15555	TRUE	0.0104569	2.24868	-1	-1	-1	-1	4.22085	11.7813	21.5253
	PD41216	TET2t-NM_001127208:exon8:c.3955-2A>G	TET2	617	83.67	0.0114943	0.0145397	0.00210356	-0.0657922	0.11725	0.0809634	3.75533e-05	0.0688472	0.0932822	0	0	0	0	0.0809634	3.75533e-05	0.0701035	0.090955	-10.0144	-4.74037	TRUE	0.0955031	27.1433	-1	-1	-1	30.6856	44.813	47.4729	51.806
	PD41216	TET2t-S509X	TET2	618	74.88	0.0916767	-0.0293475	0.000621007	-0.0765596	0.0201007	0.0809634	3.75533e-05	0.0688472	0.0932822	0	0	0	0	0.0809634	3.75533e-05	0.0701035	0.090955	-4.53636	-1.86089	TRUE	0.051616	-0.613161	-1	-1	-1	-1	-1	-1	0.62934
	PD41217	DNMT3At-NM_001320893:exon12:c.1626+2T>G;NM_153759:exon13:c.1515+2T>G;NM_022552:exon17:c.2082+2T>G;NM_175629:exon17:c.2082+2T>G	DNMT3A	619	69	0.0261438	-0.0141424	0.00102785	-0.0785553	0.0424117	0.0516252	7.95565e-05	0.034043	0.0684266	0	0	0	0	0.0516252	7.95565e-05	0.0372406	0.0665624	-5.53492	-2.73861	TRUE	0.0374828	0.214823	-1	-1	-1	-1	-1	0.437578	9.74262
	PD41217	DNMT3At-R320X	DNMT3A	620	69	0.034642	-0.0427232	0.000906495	-0.106136	0.0120647	0.0516252	7.95565e-05	0.034043	0.0684266	0	0	0	0	0.0516252	7.95565e-05	0.0372406	0.0665624	-4.27234	-1.73826	TRUE	0.00890199	-0.721748	-1	-1	-1	-1	-1	-1	-1
	PD41247	CBLnt-Q379R	CBL	621	79.87	0.00742115	0.00138819	0.00248533	-0.0893898	0.105882	0.0435385	0.000752463	-0.0159898	0.091096	0	0	0	0	0.0435385	0.000752463	-0.0037076	0.0873598	-8.7306	-2.76286	TRUE	0.0449267	14.2766	-1	-1	-1	5.67889	35.722	40.0638	45.0569
	PD41247	IDH2-R140Q	IDH2	622	84.26	0.00917431	0.0122927	0.0022724	-0.0909457	0.0963505	0	0	0	0	0.117872	0.00235029	0.0239482	0.210962	0.117872	0.00235029	0.0400871	0.200708	-11.7546	-4.84292	TRUE	0.130165	40.9157	-1	13.7293	25.8744	45.6806	55.7221	57.5938	59.9737
	PD41247	SF3B1-G1082V	SF3B1	623	79.87	0.00612245	-0.00522682	0.00219066	-0.10446	0.0848415	0.115886	0.000520405	0.0666775	0.157484	0	0	0	0	0.115886	0.000520405	0.0778842	0.153332	-13.0037	-5.71567	FALSE	0.11066	48.3556	9.17318	24.8877	34.2235	50.8096	63.354	67.843	75.1115
	PD41247	TET2t-T1331fs	TET2	624	79.87	0.0118846	0.0187755	0.00215379	-0.0702107	0.103034	0.0809634	3.75533e-05	0.0688472	0.0932822	0	0	0	0	0.0809634	3.75533e-05	0.0701035	0.090955	-9.18444	-4.3943	TRUE	0.0997389	24.9348	-1	-1	-1	27.9472	43.2125	45.4567	48.1047
	PD41305	SRSF2-P95H	SRSF2	625	71.09	0.0495553	-0.0447083	0.00203571	-0.130891	0.0428549	0.153147	0.000946886	0.0939596	0.212678	0.29371	0.00196595	0.209335	0.37941	0.446857	0.00135346	0.388262	0.507958	-10.3108	-7.1099	TRUE	0.402149	49.0425	44.6387	45.8589	46.7008	49.291	51.4047	51.9788	52.6639
	PD41242	TET2nt-L1332P	TET2	626	75.9	0.0664294	0.111918	0.00119639	0.0456319	0.179595	0.0977899	9.65508e-05	0.0780263	0.116425	0	0	0	0	0.0977899	9.65508e-05	0.0815917	0.113992	-9.6262	-6.39563	TRUE	0.209708	43.2784	33.0935	36.2774	38.2877	43.9538	48.4442	49.5426	50.6013
	PD41242	TET2t-I274fs	TET2	627	75.9	0.0466867	0.124577	0.00120254	0.0552882	0.189206	0.0809634	3.75533e-05	0.0688472	0.0932822	0	0	0	0	0.0809634	3.75533e-05	0.0701035	0.090955	-10.0163	-6.89765	TRUE	0.20554	44.9159	35.8078	38.315	40.0888	45.5543	49.6798	50.7947	51.9545
	PD41242	TET2t-K603X	TET2	628	82.08	0.00633484	0.0198297	0.00255821	-0.0820008	0.129222	0.0809634	3.75533e-05	0.0688472	0.0932822	0	0	0	0	0.0809634	3.75533e-05	0.0701035	0.090955	-10.6904	-5.79785	TRUE	0.100793	37.5443	1.45078	14.9249	22.6566	40.6428	51.4824	54.0549	56.5564
	PD41242	TET2t-S1481fs	TET2	629	69	0.265128	-0.0413586	0.000288559	-0.0748147	-0.00881312	0.0809634	3.75533e-05	0.0688472	0.0932822	0	0	0	0	0.0809634	3.75533e-05	0.0701035	0.090955	-1.5183	-0.237425	TRUE	0.0396048	-1	-1	-1	-1	-1	-1	-1	-1
	PD41242	TET2t-S1798X	TET2	630	82.08	0.010682	0.0233422	0.00179315	-0.0583687	0.105055	0.0809634	3.75533e-05	0.0688472	0.0932822	0	0	0	0	0.0809634	3.75533e-05	0.0701035	0.090955	-9.01279	-5.26577	TRUE	0.104306	27.3025	-1	-1	9.25746	30.7268	42.1806	44.7988	47.0626
	PD41070	DNMT3Ant-R379C	DNMT3A	631	64.67	0.0169811	0.00510853	0.00131438	-0.0683321	0.0724827	0.0377231	7.86927e-05	0.0206402	0.0550087	0	0	0	0	0.0377231	7.86927e-05	0.0226415	0.0520553	-5.90967	-3.35337	TRUE	0.0428316	2.07688	-1	-1	-1	-1	5.95969	12.0628	18.1322
	PD41070	TET2nt-L1322P	TET2	632	64.67	0.0163636	-0.0218551	0.00186761	-0.108722	0.0632263	0.0977899	9.65508e-05	0.0780263	0.116425	0	0	0	0	0.0977899	9.65508e-05	0.0815917	0.113992	-6.93646	-3.64299	TRUE	0.0759348	8.82701	-1	-1	-1	1.60286	23.1034	27.7629	32.9795
	PD41071	TET2t-K1197X	TET2	633	76.04	0.00770077	0.00549605	0.00160901	-0.0746662	0.0843526	0.0809634	3.75533e-05	0.0688472	0.0932822	0	0	0	0	0.0809634	3.75533e-05	0.0701035	0.090955	-8.27587	-4.73953	TRUE	0.0864595	19.9355	-1	-1	-1	21.9001	35.3607	38.8086	42.0453
	PD41071	TET2t-K664fs	TET2	634	80.77	0.00646552	-0.00680777	0.00161743	-0.0857435	0.0772386	0.0809634	3.75533e-05	0.0688472	0.0932822	0	0	0	0	0.0809634	3.75533e-05	0.0701035	0.090955	-8.21147	-4.86139	TRUE	0.0741557	18.8081	-1	-1	-1	20.0975	35.0553	38.2486	42.0722
	PD41071	TP53nt-P72S	TP53	635	65.65	0.0170543	-0.00935383	0.00130094	-0.0809229	0.0567397	0.0493378	0.000361759	0.013448	0.0872972	0	0	0	0	0.0493378	0.000361759	0.0180226	0.0804519	-5.96017	-3.06899	TRUE	0.0399839	2.05272	-1	-1	-1	-1	5.14359	11.7125	19.463
	PD41346	ASXL1-E602X	ASXL1	636	72.08	0.242593	0.153372	0.000923715	0.0971932	0.212824	0.0967062	0.00015323	0.074366	0.121123	0	0	0	0	0.0967062	0.00015323	0.0764865	0.117082	-8.92407	-6.12774	FALSE	0.250079	42.8566	35.7592	37.5243	39.0793	43.218	46.7465	47.6258	48.5957
	PD41346	SRSF2-P95H	SRSF2	637	83.15	0.32	0.0852215	0.00167225	0.00756443	0.162985	0.153147	0.000946886	0.0939596	0.212678	0.29371	0.00196595	0.209335	0.37941	0.446857	0.00135346	0.388262	0.507958	-17.2235	-12.6288	FALSE	0.532079	61.4978	58.8932	59.6459	60.098	61.5516	62.9093	63.2859	63.7959
	PD41104	DNMT3Ant-N838D	DNMT3A	638	76.23	0.411814	0.0185218	0.000244482	-0.00980368	0.0507075	0.0377231	7.86927e-05	0.0206402	0.0550087	0	0	0	0	0.0377231	7.86927e-05	0.0226415	0.0520553	-1.11208	-0.000101007	TRUE	0.0562449	-1	-1	-1	-1	-1	-1	-1	-1
	PD41104	GNB1-K57E	GNB1	639	76.23	0.438683	-0.0229712	0.0012381	-0.0933721	0.0444155	0.100826	0.00135348	0.0320254	0.175405	-0.0135913	0.00233656	-0.100131	0.0837781	0.0872352	0.00115562	0.0323517	0.143989	-1.39723	-0.000316167	TRUE	0.0642639	-0.995212	-1	-1	-1	-1	-1	-1	-1
	PD41240	TET2t-E566X	TET2	640	74.94	0.0152778	-0.0230209	0.00188767	-0.105406	0.0592102	0.0809634	3.75533e-05	0.0688472	0.0932822	0	0	0	0	0.0809634	3.75533e-05	0.0701035	0.090955	-7.39345	-3.15008	TRUE	0.0579426	8.27909	-1	-1	-1	-1	23.3253	29.4999	34.2845
	PD41240	TET2t-I274fs	TET2	641	74.94	0.009037	-0.0301065	0.0025173	-0.119093	0.0727213	0.0809634	3.75533e-05	0.0688472	0.0932822	0	0	0	0	0.0809634	3.75533e-05	0.0701035	0.090955	-9.53531	-3.89502	TRUE	0.0508569	19.5827	-1	-1	-1	18.046	41.3532	45.8915	50.3318
	PD41224	TET2nt-G1361R	TET2	642	92.38	0.005997	-0.00405591	0.0018656	-0.0910405	0.0752719	0.0977899	9.65508e-05	0.0780263	0.116425	0	0	0	0	0.0977899	9.65508e-05	0.0815917	0.113992	-10.7525	-5.31821	TRUE	0.093734	35.4995	-1	4.55003	14.4303	40.027	52.0409	54.5712	57.4811
	PD41225	DNMT3Ant-R882S	DNMT3A	643	69.8	0.0694568	0.0509771	0.000600835	0.00481191	0.0992317	0.0377231	7.86927e-05	0.0206402	0.0550087	0	0	0	0	0.0377231	7.86927e-05	0.0226415	0.0520553	-5.90128	-3.61607	TRUE	0.0887001	5.6383	-1	-1	-1	1.24995	15.3378	18.7164	22.3123
	PD41125	CTCFnt-Q65H	CTCF	644	64.5	0.00747664	-0.020751	0.00257969	-0.124126	0.0738355	0.0626679	0.00153228	-0.0126266	0.137114	0	0	0	0	0.0626679	0.00153228	-0.00168939	0.126559	-9.60742	-4.13918	FALSE	0.0419169	24.7308	-1	-1	-1	26.6014	45.4278	49.6644	55.4498
	PD34491	PPM1D-E539X	PPM1D	645	83.96	0.0110254	-0.0240268	0.00199534	-0.111536	0.0596789	0.093522	0.000239351	0.0642565	0.123206	0	0	0	0	0.093522	0.000239351	0.0685992	0.118775	-9.3929	-3.17748	TRUE	0.0694951	18.0088	-1	-1	-1	15.6981	39.9065	43.8946	48.282
	PD34503	ASXL1-I641fs	ASXL1	646	70.83	0.126927	-0.0598308	0.000345661	-0.0974279	-0.0250623	0.0967062	0.00015323	0.074366	0.121123	0	0	0	0	0.0967062	0.00015323	0.0764865	0.117082	-2.90604	-1.51024	TRUE	0.0368754	-1	-1	-1	-1	-1	-1	-1	-1
	PD34503	DNMT3Ant-L295P	DNMT3A	647	80.88	0.0118243	0.0122488	0.00186385	-0.0736789	0.0949515	0.0377231	7.86927e-05	0.0206402	0.0550087	0.0631775	0.00216774	-0.0299054	0.150137	0.100901	0.00209908	0.0245147	0.175831	-9.72212	-5.03486	TRUE	0.113149	31.1891	-1	1.42914	13.1833	34.8564	45.9418	48.0691	50.7269
	PD34503	TET2t-Q1828X	TET2	648	80.88	0.0129771	0.0101754	0.00130562	-0.0649196	0.080894	0.0809634	3.75533e-05	0.0688472	0.0932822	0	0	0	0	0.0809634	3.75533e-05	0.0701035	0.090955	-8.47047	-4.80432	TRUE	0.0911388	21.1173	-1	-1	-1	23.2073	36.4108	39.6125	42.7189
	PD34542	TET2nt-G1861V	TET2	649	66.16	0.0321285	-0.082677	0.00067125	-0.134521	-0.0340731	0.0977899	9.65508e-05	0.0780263	0.116425	0	0	0	0	0.0977899	9.65508e-05	0.0815917	0.113992	-4.02098	-2.01675	TRUE	0.0151129	-0.732254	-1	-1	-1	-1	-1	-1	-1
	PD34542	U2AF1-S34F	U2AF1	650	81.49	0.00624442	0.0184263	0.00228225	-0.0759971	0.106581	0.19318	0.00244421	0.100941	0.289488	0	0	0	0	0.19318	0.00244421	0.114333	0.269111	-13.4333	-7.33918	TRUE	0.211606	53.5409	40.0714	45.3096	48.1126	54.7137	59.7711	61.1655	62.8406
	PD41107	DNMT3Ant-S770L	DNMT3A	651	82.68	0.00963082	0.000563769	0.00229992	-0.0925826	0.0945269	0.0377231	7.86927e-05	0.0206402	0.0550087	0.0541533	0.00114507	-0.0117883	0.120122	0.0918763	0.0010923	0.0382463	0.145487	-9.5137	-4.34736	TRUE	0.0924401	24.4313	-1	-1	-1	27.1338	43.5132	46.5328	49.4053
	PD41107	TET2nt-H1219Y	TET2	652	73.57	0.080756	-0.00312934	0.000974941	-0.0634627	0.0578245	0.0977899	9.65508e-05	0.0780263	0.116425	0	0	0	0	0.0977899	9.65508e-05	0.0815917	0.113992	-5.76548	-2.72409	TRUE	0.0946605	5.88129	-1	-1	-1	-1	16.7996	20.8162	24.8147
	PD34537	CBLnt-V363M	CBL	653	73.71	0.00530786	-0.0176099	0.00244835	-0.103903	0.0850475	0.0435385	0.000752463	-0.0159898	0.091096	0	0	0	0	0.0435385	0.000752463	-0.0037076	0.0873598	-10.4051	-3.15856	TRUE	0.0259285	26.9171	-1	-1	-1	24.9142	54.1875	63.4331	73.71
	PD41262	DNMT3Ant-R736H	DNMT3A	654	70.82	0.208937	0.0312112	0.00151131	-0.044505	0.104692	0.0377231	7.86927e-05	0.0206402	0.0550087	0.0599264	0.00169786	-0.0208124	0.135437	0.0976495	0.00160549	0.0316694	0.161938	-4.77305	-2.83576	TRUE	0.128861	8.6417	-1	-1	-1	8.29942	17.1867	19.1973	21.7124
	PD41262	DNMT3At-Q842X	DNMT3A	655	74	0.00748503	-0.0164839	0.00176955	-0.0957129	0.0684043	0.0516252	7.95565e-05	0.034043	0.0684266	0	0	0	0	0.0516252	7.95565e-05	0.0372406	0.0665624	-8.43825	-4.02811	TRUE	0.0351413	13.8192	-1	-1	-1	6.66669	33.0998	38.7472	44.8835
	PD41262	TET2t-T1091fs	TET2	656	70.82	0.139511	0.0336022	0.000443343	-0.00529413	0.0754609	0.0809634	3.75533e-05	0.0688472	0.0932822	0	0	0	0	0.0809634	3.75533e-05	0.0701035	0.090955	-4.96597	-3.14722	TRUE	0.114566	6.81704	-1	-1	-1	5.83883	15.0445	17.377	20.359
	PD41075	SRSF2-P95L	SRSF2	657	70.69	0.0909091	-0.0354366	0.00156979	-0.115004	0.0368688	0.153147	0.000946886	0.0939596	0.212678	-0.0148452	0.00210999	-0.110041	0.0667957	0.138302	0.00140181	0.0765869	0.199403	-5.23685	-2.59825	TRUE	0.102865	5.62348	-1	-1	-1	-0.0401074	15.6933	19.8587	23.5097
	PD41186	TP53nt-L348F	TP53	658	76.14	0.00501074	-0.00803232	0.00235601	-0.109521	0.076604	0.0493378	0.000361759	0.013448	0.0872972	0	0	0	0	0.0493378	0.000361759	0.0180226	0.0804519	-11.7189	-4.91954	FALSE	0.0413054	43.3065	-1	3.79286	15.7835	45.9495	72.0186	76.14	76.14
	PD41280	CBLnt-C404Y	CBL	659	70.26	0.0064	-0.00486577	0.00175082	-0.0866746	0.0775668	0.0435385	0.000752463	-0.0159898	0.091096	-0.0201215	0.00205408	-0.107724	0.0663927	0.023417	0.00172798	-0.0467	0.0921088	-6.5331	-3.72485	TRUE	0.0185512	3.94734	-1	-1	-1	-1	12.7478	18.7403	24.9762
	PD41280	TET2t-L1819fs	TET2	660	75.36	0.0070059	-0.00555603	0.00159648	-0.0809936	0.0700675	0.0809634	3.75533e-05	0.0688472	0.0932822	0	0	0	0	0.0809634	3.75533e-05	0.0701035	0.090955	-6.92035	-4.46426	TRUE	0.0754074	11.3386	-1	-1	-1	9.0499	26.1512	29.2839	32.5493
	PD34561	TET2nt-C1289F	TET2	661	71.97	0.0411639	0.0277581	0.000826529	-0.0254243	0.0866821	0.0977899	9.65508e-05	0.0780263	0.116425	0	0	0	0	0.0977899	9.65508e-05	0.0815917	0.113992	-7.76491	-4.75277	TRUE	0.125548	25.4899	1.95037	10.0451	14.9042	27.1947	35.6577	37.6589	40.1999
	PD34561	TET2t-G898X	TET2	662	79.23	0.0223464	0.0318288	0.00119022	-0.031897	0.110351	0.0809634	3.75533e-05	0.0688472	0.0932822	0	0	0	0	0.0809634	3.75533e-05	0.0701035	0.090955	-8.73694	-4.85192	TRUE	0.112792	26.216	-1	4.61732	11.7916	28.4989	38.9887	41.3518	45.0465
	PD41110	PPM1D-K549X	PPM1D	663	62.9	0.0213946	-0.0117094	0.000936473	-0.0730501	0.046716	0.093522	0.000239351	0.0642565	0.123206	0	0	0	0	0.093522	0.000239351	0.0685992	0.118775	-5.90487	-3.77981	TRUE	0.0818126	5.42895	-1	-1	-1	-1	15.5911	19.5424	24.0272
	PD41208	KRAS-A146T	KRAS	664	64.74	0.0249703	-0.0145214	0.00140327	-0.0837006	0.0623537	0.0821647	0.00094746	0.0192101	0.140022	0	0	0	0	0.0821647	0.00094746	0.0317741	0.13225	-6.0743	-3.17755	TRUE	0.0676433	4.72486	-1	-1	-1	-1	14.8345	20.0719	26.1635
	PD41182	ASXL1-K1025fs	ASXL1	665	92.51	0.0748185	0.0404067	0.00108384	-0.025366	0.104194	0.0967062	0.00015323	0.074366	0.121123	0	0	0	0	0.0967062	0.00015323	0.0764865	0.117082	-10.9677	-5.49599	TRUE	0.137113	40.1417	12.2487	22.4501	28.5264	42.7623	52.1733	53.632	55.9665
	PD41182	TET2t-G563X	TET2	666	92.51	0.00562588	-0.0176978	0.00233659	-0.109754	0.0764279	0.0809634	3.75533e-05	0.0688472	0.0932822	0	0	0	0	0.0809634	3.75533e-05	0.0701035	0.090955	-11.5725	-3.03332	TRUE	0.0632656	31.6522	-1	-1	-1	35.9738	57.516	61.0021	65.0793
	PD41196	DNMT3Ant-S770L	DNMT3A	667	63.98	0.0326409	0.0138734	0.00146429	-0.0649743	0.0843341	0.0377231	7.86927e-05	0.0206402	0.0550087	0.0541533	0.00114507	-0.0117883	0.120122	0.0918763	0.0010923	0.0382463	0.145487	-6.28831	-3.69883	TRUE	0.10575	11.8948	-1	-1	-1	11.1299	25.5421	28.3646	30.9235
	PD41231	DNMT3At-NM_001320893:exon5:c.667-1G>A;NM_153759:exon6:c.556-1G>A;NM_022552:exon10:c.1123-1G>A;NM_175629:exon10:c.1123-1G>A	DNMT3A	668	76.64	0.0197628	-0.0364896	0.00171138	-0.115723	0.0453354	0.0516252	7.95565e-05	0.034043	0.0684266	0	0	0	0	0.0516252	7.95565e-05	0.0372406	0.0665624	-6.22198	-1.63228	TRUE	0.0151357	1.82007	-1	-1	-1	-1	0.148034	9.74638	21.2329
	PD41246	JAK2-V617F	JAK2	669	76.54	0.0579545	0.0480333	0.00135209	-0.0228145	0.119366	0	0	0	0	0.137421	0.000398079	0.0973678	0.173901	0.137421	0.000398079	0.1035	0.168716	-10.0511	-5.78444	TRUE	0.185455	41.4956	25.277	30.6503	34.2442	43.1162	49.0928	50.4693	51.9384
	PD41246	TET2nt-N1266S	TET2	670	76.54	0.0206327	-0.0180672	0.00168594	-0.0990846	0.0641247	0.0977899	9.65508e-05	0.0780263	0.116425	0	0	0	0	0.0977899	9.65508e-05	0.0815917	0.113992	-7.70691	-3.02597	TRUE	0.0797227	11.8189	-1	-1	-1	6.38629	28.8974	33.1437	38.993
	PD41287	BRCC3t-T166fs	BRCC3	671	67.8	0.00548986	-0.0325796	0.00172735	-0.106448	0.054114	0.0575907	0.0010413	-0.00911229	0.11847	0	0	0	0	0.0575907	0.0010413	0.00330723	0.111769	-6.57054	-3.79444	TRUE	0.0250111	4.67349	-1	-1	-1	-1	14.0885	20.8842	27.3268
	PD41288	TP53nt-Y220C	TP53	672	64.4	0.0109589	0.00845913	0.00208277	-0.0751077	0.102278	0.0493378	0.000361759	0.013448	0.0872972	0.0106687	0.00350462	-0.110505	0.11707	0.0600064	0.0033315	-0.0329297	0.153132	-6.30249	-4.08733	TRUE	0.0684656	8.94174	-1	-1	-1	2.02024	23.6491	27.4794	31.2989
	PD34520	TET2nt-C1271G	TET2	673	73.07	0.0093361	-0.034707	0.00193383	-0.120995	0.048917	0.0977899	9.65508e-05	0.0780263	0.116425	0	0	0	0	0.0977899	9.65508e-05	0.0815917	0.113992	-7.96197	-3.41345	TRUE	0.0630828	12.4148	-1	-1	-1	6.8752	30.3181	34.1463	39.8139
	PD34520	TET2t-NM_001127208:exon5:c.3501-2A>C	TET2	674	73.07	0.180198	0.0169825	0.000615167	-0.0329918	0.0618846	0.0809634	3.75533e-05	0.0688472	0.0932822	0	0	0	0	0.0809634	3.75533e-05	0.0701035	0.090955	-4.30869	-2.0393	TRUE	0.097946	1.71326	-1	-1	-1	-1	6.75649	10.2586	13.619
	PD41229	TET2t-N528fs	TET2	675	62.5	0.0315476	-0.0546299	0.00060863	-0.107679	-0.0117258	0.0809634	3.75533e-05	0.0688472	0.0932822	0	0	0	0	0.0809634	3.75533e-05	0.0701035	0.090955	-4.19481	-2.62779	TRUE	0.0263335	-0.871236	-1	-1	-1	-1	-1	-1	-1
	PD34477	DNMT3Ant-Y793N	DNMT3A	676	75.28	0.00613497	-0.00467676	0.00195848	-0.0900312	0.079874	0.0377231	7.86927e-05	0.0206402	0.0550087	0	0	0	0	0.0377231	7.86927e-05	0.0226415	0.0520553	-7.26329	-3.75077	TRUE	0.0330463	7.63577	-1	-1	-1	-1	21.9184	27.7807	34.0765
	PD34477	TET2t-Q962X	TET2	677	65.55	0.0138705	-0.0660175	0.00134579	-0.14252	0.00165417	0.0809634	3.75533e-05	0.0688472	0.0932822	0	0	0	0	0.0809634	3.75533e-05	0.0701035	0.090955	-5.67824	-2.73588	TRUE	0.014946	0.858051	-1	-1	-1	-1	-1	3.55095	14.6434
	PD34477	TET2t-T621fs	TET2	678	79.59	0.00891266	0.0122486	0.00174754	-0.0621533	0.104057	0.0809634	3.75533e-05	0.0688472	0.0932822	0	0	0	0	0.0809634	3.75533e-05	0.0701035	0.090955	-8.50869	-5.12689	TRUE	0.093212	23.7911	-1	-1	3.98822	26.4967	38.6185	41.3332	44.1019
	PD34477	TP53nt-P151R	TP53	679	65.55	0.00750751	-0.0190982	0.00162998	-0.10073	0.0529407	0.0493378	0.000361759	0.013448	0.0872972	0	0	0	0	0.0493378	0.000361759	0.0180226	0.0804519	-6.27496	-3.21006	TRUE	0.0302395	3.14941	-1	-1	-1	-1	10.2519	15.8938	22.6165
	PD34488	CBLnt-C404Y	CBL	680	76.94	0.00782609	-0.00702772	0.00172099	-0.0962249	0.0687772	0.0435385	0.000752463	-0.0159898	0.091096	-0.0201215	0.00205408	-0.107724	0.0663927	0.023417	0.00172798	-0.0467	0.0921088	-7.75142	-2.902	TRUE	0.0163892	7.38642	-1	-1	-1	-1	23.5179	30.1192	37.9954
	PD34488	SRSF2-R47P	SRSF2	681	73.8	0.0103493	-0.0924426	0.00147167	-0.167511	-0.0219616	0.153147	0.000946886	0.0939596	0.212678	0	0	0	0	0.153147	0.000946886	0.102905	0.203385	-8.32539	-3.40069	TRUE	0.0607046	12.0442	-1	-1	-1	3.5701	31.3638	36.15	41.3641
	PD34488	TET2t-S402X	TET2	682	88.07	0.00826446	0.00266755	0.00181282	-0.086058	0.0793781	0.0809634	3.75533e-05	0.0688472	0.0932822	0	0	0	0	0.0809634	3.75533e-05	0.0701035	0.090955	-9.47775	-4.65117	TRUE	0.083631	26.2198	-1	-1	-1	29.8368	44.3882	47.1254	50.5407
	PD41264	BRCC3t-NM_001242640:exon7:c.551+1G>A;NM_024332:exon7:c.548+1G>A;NM_001018055:exon7:c.548+1G>A	BRCC3	683	70.84	0.00891089	-0.000506454	0.0020474	-0.0825622	0.0910053	0.0575907	0.0010413	-0.00911229	0.11847	0	0	0	0	0.0575907	0.0010413	0.00330723	0.111769	-7.88876	-3.2484	TRUE	0.0570842	11.3186	-1	-1	-1	3.58802	29.2068	33.7702	38.9497
	PD41264	DNMT3At-C586fs	DNMT3A	684	81.35	0.00551302	0.00927373	0.00219302	-0.0839515	0.0981484	0.0516252	7.95565e-05	0.034043	0.0684266	0	0	0	0	0.0516252	7.95565e-05	0.0372406	0.0665624	-8.93191	-4.46885	TRUE	0.0608989	19.9688	-1	-1	-1	20.1167	38.921	42.5012	46.9332
	PD41264	TET2t-NM_001127208:exon7:c.3804-2A>G	TET2	685	70.84	0.0443951	0.00128887	0.00103613	-0.0631521	0.0647258	0.0809634	3.75533e-05	0.0688472	0.0932822	0	0	0	0	0.0809634	3.75533e-05	0.0701035	0.090955	-6.06883	-3.03753	TRUE	0.0822523	5.07142	-1	-1	-1	-1	15.3022	19.7733	24.9383
