# Supplementary material for: The longitudinal dynamics and natural history of clonal haematopoiesis
Source: Nature. 2022 Jun 1;606(7913):335–42. doi: 10.1038/s41586-022-04785-z (PMC9177423; doi:10.1038/s41586-022-04785-z)
Supplement: Supplementary file 10 — Supplementary Table 7 [file 41586_2022_4785_MOESM10_ESM.xlsx]

## Sheet: JAK2snps
	Supplementary Table 7 | Inherited genotypes of 12 JAK2-V617F positive individuals at 12 loci previously shown to confer an increased risk of myeloproliferative neoplasm or JAK2-V617F-driven CH
	Sample ID	rs1548483 (T=risk)	rs7705526 (A=risk)	rs2853677 (G=risk)	rs58270997 (T=risk)	rs7310615 (C=risk)	rs59384377 (T=risk)	46_1 haplotype* (GGCC=risk)	rs621940 (G=risk)	rs1800056 (C=risk)
	PD41246	CC	CA	GA	-	-	AT	GGCC	CG	TT
	PD34543	CC	AA	GG	CT	GG	AT	GGCC	CG	TC
	PD41084	CC	CA	GA	CC	GG	AA	TCTT	CC	TT
	PD41092	CC	CA	GA	CC	GG	AA	TCTT	CG	TT
	PD41268	CC	CA	GA	CT	CG	AA	TCTT	CC	TT
	PD34499	CC	CA	GA	CT	CG	AA	TCTT	CC	TT
	PD41114	CT	CC	GA	CT	CG	AA	TCTT	CG	TT
	PD34521	CC	CA	GA	CC	GG	AA	TCTT	CC	TT
	PD34514	CC	CA	AA	CT	CG	AA	TCTT	CC	TT
	PD41291	CT	CC	AA	CC	GG	AT	GGCC	CG	TT
	PD41303	CT	CA	GA	CT	GG	AA	TCTT	CC	TT
	PD41233	CC	CA	GG	CC	GG	AA	TCTT	CG	TC
	* The 46/1 haplotype is characterised by four SNPs in complete linkage disequilibrium: rs3780367, rs10974944, rs12343867, rs1159782
