# Supplementary material for: The longitudinal dynamics and natural history of clonal haematopoiesis
Source: Nature. 2022 Jun 1;606(7913):335–42. doi: 10.1038/s41586-022-04785-z (PMC9177423; doi:10.1038/s41586-022-04785-z)
Supplement: Supplementary file 11 — Supplementary Table 8 [file 41586_2022_4785_MOESM11_ESM.xlsx]

## Sheet: historical_growth
	Supplementary Table 8 | Historical and observed growth for all clones.
	PID	Site	Gene	ObservedGrowthQ05	ObservedGrowthQ50	ObservedGrowthQ95	ObservedGrowthMean	HistoricalGrowthQ05	HistoricalGrowthQ50	HistoricalGrowthQ95	HistoricalGrowthMean
	PD34562	ASXL1-C856fs	ASXL1	0.00395655	0.0776842	0.156018	0.0784731	0.0558876	0.094556	0.163321	0.099502
	PD41087	ASXL1-E906X	ASXL1	0.0346363	0.117882	0.197555	0.117082	0.0515309	0.120591	0.199999	0.121916
	PD41239	ASXL1-G828fs	ASXL1	0.106977	0.152046	0.202747	0.15315	0.126746	0.156037	0.205044	0.15942
	PD41260	ASXL1-H630fs	ASXL1	0.082325	0.120852	0.161146	0.121114	0.0920964	0.122884	0.161614	0.12387
	PD41233	ASXL1-H630fs	ASXL1	0.124501	0.151416	0.179678	0.151693	0.127352	0.15186	0.179821	0.152434
	PD34503	ASXL1-I641fs	ASXL1	0.0138097	0.0366642	0.0620342	0.0368754	0.0934936	0.0934936	0.0934936	0.0934936
	PD41182	ASXL1-K1025fs	ASXL1	0.0815724	0.137459	0.189261	0.137113	0.0851407	0.138043	0.18936	0.138189
	PD41341	ASXL1-K1437fs	ASXL1	0.0879914	0.152086	0.218374	0.152296	0.0890822	0.152239	0.218412	0.152803
	PD41274	ASXL1-L1266fs	ASXL1	-0.0363751	0.0329287	0.101542	0.0340625	0.0419197	0.071827	0.121267	0.0748443
	PD41311	ASXL1-L775X	ASXL1	0.0986328	0.144762	0.194421	0.145084	0.110017	0.146754	0.195194	0.148978
	PD41190	ASXL1-NM_015338:exon12:c.1720-2A>C	ASXL1	0.11959	0.151488	0.184941	0.151875	0.122135	0.151789	0.185103	0.152686
	PD41171	ASXL1-P808fs	ASXL1	0.0687082	0.144504	0.214024	0.143932	0.0723482	0.144789	0.214117	0.144677
	PD34558	ASXL1-Q1063fs	ASXL1	-0.0111595	0.0404188	0.0941331	0.0400216	0.0590307	0.0755895	0.112558	0.0790394
	PD34487	ASXL1-Q1251X	ASXL1	0.0778496	0.147527	0.214571	0.147204	0.0810241	0.148078	0.214769	0.148444
	PD41106	ASXL1-Q1294fs	ASXL1	0.0611568	0.125788	0.190266	0.125261	0.06599	0.126103	0.190571	0.126386
	PD41123	ASXL1-Q1350X	ASXL1	-0.0202904	0.0157686	0.0520156	0.0156111	0.0875592	0.0875592	0.0875592	0.0875592
	PD41255	ASXL1-Q396X	ASXL1	0.056709	0.0955656	0.13926	0.0963489	0.0955548	0.111514	0.147003	0.115365
	PD41344	ASXL1-Q546X	ASXL1	-0.0343905	0.0252454	0.0892952	0.0263626	0.0589986	0.0743131	0.11661	0.0797451
	PD41532	ASXL1-Q588X	ASXL1	-0.0162568	0.043095	0.101777	0.0428089	0.0776008	0.0923957	0.129916	0.0966646
	PD34538	ASXL1-R1171fs	ASXL1	0.007365	0.0750801	0.143399	0.0753731	0.0441381	0.0855685	0.147317	0.0889694
	PD41178	ASXL1-R693X	ASXL1	0.0500211	0.110687	0.170446	0.110416	0.0688548	0.114842	0.172135	0.116285
	PD41306	ASXL1-R860X	ASXL1	-0.00351501	0.0644729	0.138585	0.0646818	0.0527401	0.0847088	0.146884	0.0903394
	PD41120	ASXL1-S1014fs	ASXL1	0.0128149	0.0779358	0.14348	0.0777134	0.0501442	0.0866195	0.149467	0.0911688
	PD34489	ASXL1-S852X	ASXL1	-0.00916048	0.0256914	0.0680775	0.0270098	0.078834	0.0840466	0.105497	0.0879163
	PD41316	ASXL1-S958X	ASXL1	-0.00231234	0.0705477	0.148312	0.0701774	0.0248867	0.0790105	0.152035	0.0820848
	PD41230	ASXL1-S993fs	ASXL1	0.0263488	0.100889	0.174385	0.100989	0.0454209	0.104705	0.175505	0.106322
	PD41245	BRCC3nt-G152R	BRCC3	-0.0651798	0.0254068	0.116492	0.0256673	0.0398628	0.0736842	0.139691	0.0803712
	PD41077	BRCC3nt-H127P	BRCC3	-0.019143	0.0613768	0.143699	0.0615558	0.0452231	0.0861086	0.155336	0.0908687
	PD41093	BRCC3nt-L153P	BRCC3	-0.0499972	0.0465495	0.14227	0.0467851	0.0209541	0.0739264	0.153059	0.0783636
	PD41199	BRCC3nt-L308P	BRCC3	-0.039416	0.021031	0.0872525	0.0212114	0.0622192	0.0784351	0.113736	0.082583
	PD41320	BRCC3nt-M142I	BRCC3	-0.0507166	0.0196099	0.0875881	0.0188505	0.0524558	0.0726282	0.11331	0.0769516
	PD34495	BRCC3nt-R83C	BRCC3	-0.0131608	0.0403431	0.0980755	0.0406928	0.0881868	0.101166	0.13199	0.104435
	PD41337	BRCC3nt-S156P	BRCC3	0.023547	0.0778039	0.133033	0.0782887	0.072599	0.0960801	0.140592	0.100317
	PD41230	BRCC3t-C240X	BRCC3	0.0128528	0.102719	0.19235	0.103411	0.0446658	0.110483	0.194105	0.113865
	PD41161	BRCC3t-H127fs	BRCC3	-0.0267176	0.0552045	0.133964	0.0549688	0.0337097	0.0740929	0.141075	0.0790394
	PD41264	BRCC3t-NM_001242640:exon7:c.551+1G>A;NM_024332:exon7:c.548+1G>A;NM_001018055:exon7:c.548+1G>A	BRCC3	-0.0258313	0.0574075	0.14311	0.0570842	0.0528076	0.0883425	0.157794	0.0938431
	PD41287	BRCC3t-T166fs	BRCC3	-0.0436573	0.0245227	0.0972761	0.0250111	0.0401336	0.068421	0.122075	0.073444
	PD41079	BRCC3t-W286X	BRCC3	-0.05173	0.0145145	0.0817209	0.0142377	0.0685558	0.083192	0.11421	0.0865796
	PD41112	CBLnt-C396W	CBL	-0.0272759	0.0411754	0.103912	0.0410349	0.0433071	0.0704418	0.115561	0.0738164
	PD41280	CBLnt-C404Y	CBL	-0.0594109	0.0190158	0.0965434	0.0185512	0.0435585	0.0693712	0.123095	0.0747932
	PD34488	CBLnt-C404Y	CBL	-0.0573311	0.0161586	0.0934685	0.0163892	0.033832	0.0605153	0.120838	0.0672265
	PD41230	CBLnt-C404Y	CBL	-0.0245304	0.0317247	0.0864696	0.0312471	0.0681568	0.0818387	0.116927	0.0855922
	PD41325	CBLnt-C419S	CBL	-0.00594643	0.0653186	0.139197	0.0660231	0.0597506	0.0901177	0.148794	0.0955275
	PD41227	CBLnt-I361S	CBL	-0.0375497	0.0308973	0.105043	0.0315461	0.0424288	0.0709986	0.121343	0.075325
	PD41211	CBLnt-I383M	CBL	0.0253214	0.134552	0.242364	0.13383	0.0469583	0.137536	0.243717	0.140167
	PD41248	CBLnt-I383M	CBL	-0.00367105	0.110629	0.223095	0.109906	0.065302	0.128133	0.231374	0.136183
	PD41142	CBLnt-L380P	CBL	-0.0621315	0.0182937	0.0967019	0.0173629	0.0468742	0.0690292	0.124978	0.07565
	PD41237	CBLnt-L399H	CBL	-0.020712	0.0688685	0.15447	0.0690401	0.0259021	0.0803787	0.161893	0.0854055
	PD41247	CBLnt-Q379R	CBL	-0.0482912	0.0434841	0.135676	0.0449267	0.0406197	0.0846515	0.153827	0.0875101
	PD41326	CBLnt-Q490K	CBL	-0.0533766	0.0417654	0.132146	0.0418782	0.0187765	0.0649472	0.143202	0.0715383
	PD41088	CBLnt-R149Q	CBL	-0.0221584	0.06008	0.139562	0.0595975	0.0408288	0.081169	0.149121	0.0864226
	PD34489	CBLnt-R420G	CBL	-0.0120853	0.0705982	0.149289	0.0697867	0.0468126	0.086532	0.158704	0.0930277
	PD41148	CBLnt-R420Q	CBL	-0.0460511	0.0367247	0.118848	0.0370114	0.0400247	0.0725287	0.1352	0.0783371
	PD34537	CBLnt-V363M	CBL	-0.0644665	0.0259646	0.11727	0.0259285	0.0183905	0.0632163	0.136919	0.0683078
	PD34428	CBLnt-V430M	CBL	-0.0447064	0.0329683	0.109327	0.0332052	0.063574	0.0851825	0.14583	0.0916233
	PD41324	CBLnt-V430M	CBL	-0.10882	0.00835673	0.12449	0.00813296	0.0437526	0.0815149	0.164993	0.0898331
	PD41301	CBLt-NM_005188:exon15:c.2252-2A>G	CBL	0.125933	0.204645	0.2831	0.204904	0.126168	0.204683	0.283103	0.205034
	PD41112	CBLt-NM_005188:exon15:c.2434+1G>A	CBL	0.0346079	0.104953	0.179545	0.105756	0.052499	0.108091	0.181073	0.111711
	PD34531	CBLt-NM_005188:exon15:c.2434+1G>A	CBL	0.0036751	0.0733927	0.144592	0.0737275	0.0493826	0.0883293	0.151046	0.0933987
	PD41193	CBLt-NM_005188:exon9:c.1228-1G>A	CBL	0.127146	0.205522	0.292547	0.206799	0.127661	0.205572	0.292591	0.206976
	PD41190	CBLt-P433fs	CBL	0.0687699	0.153523	0.239984	0.154783	0.0716179	0.154102	0.240193	0.155915
	PD34569	CBLt-Q691fs	CBL	0.0336241	0.116807	0.202959	0.116874	0.0580682	0.121371	0.205243	0.124941
	PD41276	CBLt-W190X	CBL	0.10511	0.1753	0.247355	0.176124	0.10624	0.17572	0.247453	0.176571
	PD41297	CTCFnt-D710Y	CTCF	-0.02602	0.0687122	0.159122	0.0685861	0.0278097	0.0844206	0.166783	0.089186
	PD41529	CTCFnt-E520D	CTCF	-0.0284295	0.0744784	0.171727	0.073221	0.0386817	0.0923543	0.179138	0.0988606
	PD41130	CTCFnt-H347R	CTCF	-0.0131605	0.0634976	0.136167	0.0638316	0.0594061	0.0910467	0.149057	0.0961086
	PD34554	CTCFnt-S461P	CTCF	-0.00882111	0.0869726	0.184826	0.0868628	0.0368154	0.0984052	0.188338	0.103955
	PD34568	CTCFnt-T204I	CTCF	-0.0149277	0.0759525	0.163637	0.0756436	0.041115	0.0910484	0.17002	0.0958369
	PD34521	CTCFnt-T563I	CTCF	-0.0263852	0.0669172	0.163605	0.0671298	0.049794	0.0937235	0.175033	0.100868
	PD34550	CTCFnt-V361I	CTCF	-0.0541483	0.0390591	0.138101	0.03906	0.0381283	0.0775007	0.158817	0.0847893
	PD34523	CTCFt-NM_006565:exon4:c.782-2A>G	CTCF	0.0335795	0.1168	0.200513	0.116972	0.0708789	0.126695	0.203897	0.131132
	PD41115	CTCFt-S488X	CTCF	-0.00282223	0.0790109	0.162266	0.0797599	0.0425432	0.0890468	0.165789	0.095057
	PD41237	CTCFt-Y392X	CTCF	-0.0451137	0.0556345	0.153158	0.0544944	0.0396361	0.0825053	0.164753	0.0900232
	PD41164	DNMT3Ant-A410T	DNMT3A	-0.0484334	0.0227895	0.100361	0.0243768	0.054204	0.078735	0.133562	0.0841757
	PD41129	DNMT3Ant-A662G	DNMT3A	0.00142569	0.060159	0.122257	0.061109	0.0613804	0.0859845	0.134093	0.0905207
	PD41184	DNMT3Ant-A910V	DNMT3A	-0.0370582	0.0330096	0.104491	0.0329748	0.0633093	0.0824945	0.137014	0.0895139
	PD34483	DNMT3Ant-C387W	DNMT3A	-0.0100919	0.0654282	0.140398	0.0655837	0.036908	0.0801831	0.146295	0.0845642
	PD41315	DNMT3Ant-D531N	DNMT3A	0.0136488	0.0648926	0.116418	0.0643922	0.0747836	0.0921599	0.132166	0.0961538
	PD41175	DNMT3Ant-D686E	DNMT3A	-0.0156157	0.0378238	0.0947345	0.0381234	0.0586521	0.0763496	0.118039	0.080385
	PD41244	DNMT3Ant-D702G	DNMT3A	-0.0185578	0.0553701	0.123182	0.0545558	0.0579405	0.084834	0.135548	0.089298
	PD41330	DNMT3Ant-D702V	DNMT3A	-0.0575072	0.0100028	0.0787183	0.0105188	0.0441327	0.0627173	0.108725	0.0682156
	PD41119	DNMT3Ant-D768G	DNMT3A	-0.0510528	0.015924	0.0816053	0.0152003	0.0464827	0.0671731	0.11138	0.0712274
	PD34548	DNMT3Ant-F331V	DNMT3A	-0.00736162	0.0620165	0.134915	0.0629278	0.0523686	0.0854609	0.145432	0.0898624
	PD41151	DNMT3Ant-F732L	DNMT3A	0.0321085	0.0812655	0.132774	0.0821225	0.0935107	0.110005	0.150103	0.114412
	PD41085	DNMT3Ant-F732S	DNMT3A	-0.01186	0.051022	0.115503	0.0516001	0.046829	0.0766275	0.127738	0.0802928
	PD41321	DNMT3Ant-F752V	DNMT3A	-0.0185787	0.0453847	0.106655	0.0452384	0.0414602	0.0700023	0.119182	0.0740509
	PD41079	DNMT3Ant-F755S	DNMT3A	-0.0718905	0.0306952	0.139591	0.0323949	0.0330031	0.0787215	0.159199	0.0859779
	PD41318	DNMT3Ant-F755S	DNMT3A	-0.0735184	0.0292196	0.134789	0.0297533	0.0513807	0.0861318	0.167955	0.0945243
	PD41342	DNMT3Ant-F755S	DNMT3A	-0.00845497	0.0765749	0.159541	0.0762754	0.063665	0.102853	0.170017	0.107528
	PD34556	DNMT3Ant-F868L	DNMT3A	-0.0596507	0.000574519	0.05865	0.000887898	0.0445978	0.0581612	0.087529	0.0609858
	PD41227	DNMT3Ant-G302S	DNMT3A	-0.0613026	-0.00750525	0.0473303	-0.00724034	0.0498671	0.0703781	0.0992356	0.0705596
	PD34514	DNMT3Ant-G511E	DNMT3A	-0.0236238	0.0332993	0.0900945	0.0332999	0.0567638	0.072543	0.117194	0.077156
	PD41341	DNMT3Ant-G699D	DNMT3A	-0.0463611	0.0279423	0.106127	0.0284716	0.0335123	0.0640532	0.123493	0.0697467
	PD41338	DNMT3Ant-G722D	DNMT3A	-0.0447521	0.0262327	0.0998375	0.0263845	0.0448834	0.0710736	0.129746	0.0766796
	PD34547	DNMT3Ant-G726D	DNMT3A	-0.0565714	0.0205015	0.0941524	0.0199608	0.0352983	0.0654121	0.114349	0.0686523
	PD41106	DNMT3Ant-G843D	DNMT3A	0.0107186	0.0425658	0.0771536	0.0429286	0.0878372	0.0949389	0.105169	0.0960979
	PD41341	DNMT3Ant-I310N	DNMT3A	-0.0367316	0.0232936	0.0860665	0.0235159	0.046025	0.0664511	0.110767	0.0711578
	PD41302	DNMT3Ant-I369F	DNMT3A	-0.0224181	0.0422042	0.10604	0.0426752	0.0588822	0.0800486	0.127526	0.0843864
	PD34479	DNMT3Ant-I705T	DNMT3A	-0.0537663	0.035553	0.13025	0.0364224	0.0485615	0.0861255	0.159208	0.0921184
	PD41185	DNMT3Ant-I705T	DNMT3A	0.0252808	0.0592107	0.095792	0.0592879	0.0931816	0.101669	0.118842	0.102959
	PD41143	DNMT3Ant-I705T	DNMT3A	-0.00769007	0.0740805	0.155065	0.0751222	0.0561675	0.0966684	0.165308	0.101827
	PD41165	DNMT3Ant-I705T	DNMT3A	-0.0303076	0.0560447	0.140348	0.0562926	0.0378053	0.0787939	0.150857	0.0843252
	PD34575	DNMT3Ant-I769M	DNMT3A	-0.0705599	0.00863542	0.0894222	0.00988102	0.0161895	0.0539131	0.11312	0.0585345
	PD41194	DNMT3Ant-I769V	DNMT3A	-0.0534153	0.0152622	0.0806445	0.0142013	0.0440932	0.0653597	0.109403	0.069349
	PD41243	DNMT3Ant-I780T	DNMT3A	0.0205886	0.0954644	0.174955	0.0962189	0.0642706	0.108435	0.181511	0.114505
	PD41150	DNMT3Ant-I780T	DNMT3A	-0.0289776	0.0827887	0.195481	0.0818091	0.0505155	0.105705	0.205358	0.114435
	PD34579	DNMT3Ant-I833V	DNMT3A	-0.0365425	0.0274408	0.0914007	0.0275539	0.0602248	0.0776331	0.11879	0.0823502
	PD34569	DNMT3Ant-I898T	DNMT3A	-0.0598533	0.0129747	0.0875396	0.0130856	0.0527878	0.0752303	0.123294	0.0788548
	PD34512	DNMT3Ant-K361E	DNMT3A	-0.0651422	0.010707	0.0861342	0.0107831	0.0416962	0.0643109	0.120376	0.0698884
	PD41118	DNMT3Ant-K367N	DNMT3A	-0.0657745	-0.00885937	0.0532363	-0.0083583	0.0604685	0.0708104	0.0996568	0.07331
	PD41095	DNMT3Ant-L295P	DNMT3A	0.0296378	0.104989	0.182685	0.105259	0.0678149	0.113413	0.188926	0.118086
	PD34503	DNMT3Ant-L295P	DNMT3A	0.0349589	0.113594	0.189042	0.113149	0.0531352	0.116355	0.190945	0.11939
	PD41106	DNMT3Ant-L637Q	DNMT3A	-0.0182326	0.050096	0.114017	0.0490891	0.0352466	0.0683841	0.120317	0.072669
	PD41073	DNMT3Ant-L637V	DNMT3A	-0.0171487	0.0370177	0.0913304	0.0369833	0.0840026	0.097313	0.127034	0.100029
	PD41128	DNMT3Ant-L647R	DNMT3A	0.00307504	0.0729501	0.142192	0.0731876	0.0763358	0.102742	0.160603	0.107714
	PD41199	DNMT3Ant-L647R	DNMT3A	-0.103585	-0.0119653	0.082699	-0.0112929	0.0345556	0.0641879	0.119708	0.0691966
	PD41286	DNMT3Ant-L653F	DNMT3A	0.0439647	0.0798283	0.115534	0.0800379	0.0933732	0.104521	0.132052	0.107396
	PD41150	DNMT3Ant-L754H	DNMT3A	-0.0370665	0.0359538	0.109598	0.0362465	0.0506127	0.0770279	0.126132	0.0805985
	PD41139	DNMT3Ant-L819V	DNMT3A	0.0015138	0.0424214	0.0823161	0.0421307	0.0974266	0.101752	0.121582	0.104199
	PD41303	DNMT3Ant-L888M	DNMT3A	-0.0705459	0.00591196	0.0879594	0.00651509	0.0111852	0.0472796	0.100678	0.0510529
	PD42296	DNMT3Ant-L888P	DNMT3A	-0.00588429	0.0678918	0.140831	0.0680656	0.0698611	0.0979767	0.159228	0.10311
	PD34563	DNMT3Ant-M761V	DNMT3A	-0.0310512	0.0392195	0.109708	0.0392762	0.0398827	0.0683463	0.124992	0.0730801
	PD41337	DNMT3Ant-M779T	DNMT3A	0.00144768	0.0630329	0.12207	0.0625517	0.070627	0.0917723	0.13386	0.0958082
	PD41317	DNMT3Ant-M880V	DNMT3A	-0.0224457	0.0734632	0.161102	0.0715645	0.0476637	0.0918612	0.167638	0.0983335
	PD41243	DNMT3Ant-M880V	DNMT3A	-0.0379472	0.0572474	0.149942	0.057717	0.0473357	0.0876057	0.161194	0.0941926
	PD41216	DNMT3Ant-P700L	DNMT3A	-0.0567871	0.0112893	0.0765703	0.0104569	0.0465138	0.065233	0.104452	0.0686528
	PD41184	DNMT3Ant-P804L	DNMT3A	-0.0220186	0.0543311	0.132048	0.0551278	0.057727	0.0880279	0.149582	0.0934699
	PD41241	DNMT3Ant-P904L	DNMT3A	-0.0398703	0.0315005	0.107264	0.0328447	0.0503521	0.0773653	0.125052	0.0810517
	PD34577	DNMT3Ant-Q886R	DNMT3A	-0.0669831	0.00385482	0.07185	0.00325789	0.0423263	0.0620931	0.113952	0.0670454
	PD41226	DNMT3Ant-R201C	DNMT3A	-0.00538043	0.0557716	0.117256	0.055902	0.049295	0.0775276	0.127983	0.0816403
	PD41192	DNMT3Ant-R326C	DNMT3A	0.100359	0.13665	0.175105	0.136941	0.11948	0.141888	0.17817	0.144324
	PD41108	DNMT3Ant-R326P	DNMT3A	0.00917461	0.0559501	0.103315	0.0557636	0.0722158	0.0878121	0.119168	0.0906663
	PD41089	DNMT3Ant-R326S	DNMT3A	-0.0490073	0.00741675	0.0627985	0.00732286	0.0462867	0.0644793	0.0927228	0.0664086
	PD41070	DNMT3Ant-R379C	DNMT3A	-0.017544	0.0432646	0.102297	0.0428316	0.0587582	0.0792915	0.118349	0.0831276
	PD41294	DNMT3Ant-R379H	DNMT3A	-0.0302523	0.0289371	0.0880937	0.0293199	0.0568444	0.0749699	0.113191	0.0787677
	PD41308	DNMT3Ant-R635Q	DNMT3A	-0.0844966	-0.00567929	0.0745676	-0.00590915	0.0577637	0.0789834	0.11466	0.0808224
	PD41160	DNMT3Ant-R635W	DNMT3A	0.0648341	0.121036	0.173086	0.120237	0.0941511	0.127707	0.175371	0.130809
	PD34428	DNMT3Ant-R635W	DNMT3A	-0.059901	0.0201101	0.108445	0.0212147	0.0439064	0.07325	0.135799	0.0794484
	PD34514	DNMT3Ant-R635W	DNMT3A	-0.0291449	0.0160489	0.0618023	0.0166517	0.06972	0.0802146	0.099491	0.0809727
	PD41334	DNMT3Ant-R635W	DNMT3A	-0.0200283	0.0464736	0.11399	0.0459715	0.0616756	0.0853575	0.13431	0.0895318
	PD34580	DNMT3Ant-R659H	DNMT3A	-0.0311868	0.0257143	0.0805643	0.0259898	0.0782248	0.0922619	0.119763	0.095298
	PD41184	DNMT3Ant-R659H	DNMT3A	-0.0917422	-0.0318743	0.0391646	-0.0297254	0.0792924	0.0942393	0.10631	0.0916866
	PD41218	DNMT3Ant-R729G	DNMT3A	-0.0516463	0.0193354	0.0901378	0.0198185	0.042267	0.0664393	0.11364	0.0708108
	PD41260	DNMT3Ant-R736C	DNMT3A	-0.0284507	0.0344881	0.0993566	0.0347416	0.0616175	0.0826305	0.122893	0.086275
	PD41181	DNMT3Ant-R736C	DNMT3A	0.0112157	0.0935555	0.177131	0.0926917	0.0526653	0.104091	0.180623	0.108434
	PD41144	DNMT3Ant-R736C	DNMT3A	0.0121325	0.0898429	0.166408	0.0903589	0.0533962	0.0984238	0.171092	0.10384
	PD41262	DNMT3Ant-R736H	DNMT3A	0.0902383	0.12899	0.164388	0.128861	0.107892	0.132009	0.166265	0.133992
	PD41114	DNMT3Ant-R736H	DNMT3A	0.0180814	0.0815204	0.148666	0.0819954	0.0708792	0.100061	0.157039	0.104892
	PD41197	DNMT3Ant-R771Q	DNMT3A	-0.0363891	0.0305323	0.100146	0.0314994	0.0352618	0.0669052	0.118536	0.0700239
	PD34526	DNMT3Ant-R882C	DNMT3A	-0.0841035	0.00192439	0.0974739	0.00460633	0.0539979	0.0800981	0.132924	0.0849332
	PD41163	DNMT3Ant-R882C	DNMT3A	-0.0642562	0.0193882	0.122617	0.0231392	0.0834708	0.108778	0.176083	0.114712
	PD41112	DNMT3Ant-R882H	DNMT3A	-0.066438	-0.0142974	0.0383408	-0.0137554	0.0565821	0.0661963	0.0782905	0.0675156
	PD41244	DNMT3Ant-R882H	DNMT3A	-0.0450996	0.0377138	0.122253	0.0377615	0.0555833	0.0829687	0.14707	0.090452
	PD41103	DNMT3Ant-R882H	DNMT3A	0.144591	0.172044	0.201253	0.172558	0.144591	0.172044	0.201253	0.172558
	PD41113	DNMT3Ant-R882H	DNMT3A	-0.0300289	0.0402338	0.111435	0.0408175	0.0479784	0.074806	0.130464	0.079932
	PD41221	DNMT3Ant-R882H	DNMT3A	-0.0280041	0.0370694	0.106599	0.0380757	0.0596476	0.0798197	0.128916	0.0855937
	PD41315	DNMT3Ant-R882H	DNMT3A	-0.02366	0.0563496	0.137522	0.05725	0.047687	0.0830112	0.146216	0.0891055
	PD41225	DNMT3Ant-R882S	DNMT3A	0.051475	0.0885993	0.127683	0.0887001	0.0779765	0.0974812	0.130896	0.0998997
	PD41269	DNMT3Ant-S638C	DNMT3A	0.00902469	0.0736977	0.137329	0.0730267	0.0542433	0.0884651	0.143187	0.0919287
	PD41135	DNMT3Ant-S638F	DNMT3A	-0.0006044	0.0864195	0.177609	0.0872172	0.0618006	0.107139	0.188984	0.114396
	PD34547	DNMT3Ant-S638F	DNMT3A	-0.0124855	0.0817472	0.184402	0.083416	0.055717	0.104685	0.195647	0.111494
	PD41108	DNMT3Ant-S669F	DNMT3A	0.0170006	0.0650117	0.116692	0.0655942	0.0667206	0.0854169	0.128179	0.0898705
	PD41267	DNMT3Ant-S75F	DNMT3A	-0.0303113	0.0544743	0.139489	0.0541768	0.0215256	0.0721627	0.145496	0.0757983
	PD41196	DNMT3Ant-S770L	DNMT3A	0.0440496	0.105862	0.167223	0.10575	0.0786943	0.114917	0.170912	0.118568
	PD41107	DNMT3Ant-S770L	DNMT3A	0.0033299	0.0915346	0.180793	0.0924401	0.0482074	0.104604	0.183731	0.108649
	PD42297	DNMT3Ant-S770L	DNMT3A	0.0340094	0.108858	0.185799	0.109663	0.0672744	0.118123	0.190664	0.12185
	PD41177	DNMT3Ant-S770L	DNMT3A	0.0307685	0.0853942	0.140553	0.085404	0.0834038	0.104917	0.149537	0.109267
	PD34517	DNMT3Ant-S770L	DNMT3A	-0.00230457	0.0749591	0.156735	0.0763835	0.0693271	0.102745	0.170404	0.108643
	PD41155	DNMT3Ant-S770P	DNMT3A	-0.0346279	0.0406659	0.116765	0.0405748	0.0539819	0.0810752	0.133679	0.0866819
	PD41226	DNMT3Ant-V636M	DNMT3A	-0.0406023	0.0175716	0.0728296	0.0169155	0.0621629	0.0750639	0.111296	0.0802736
	PD41289	DNMT3Ant-V675A	DNMT3A	0.0457087	0.0938173	0.140229	0.0934814	0.0742489	0.101024	0.142848	0.103741
	PD34469	DNMT3Ant-V675M	DNMT3A	-0.0338192	0.0420624	0.112754	0.0406369	0.0504437	0.0776622	0.130863	0.0829055
	PD41192	DNMT3Ant-V687L	DNMT3A	-0.0800886	-0.00186639	0.0782977	-0.00205164	0.0122805	0.0535721	0.102041	0.0559352
	PD41343	DNMT3Ant-V778L	DNMT3A	-0.0505815	0.0251806	0.101693	0.0253147	0.0420134	0.0686853	0.122632	0.0743085
	PD34502	DNMT3Ant-V830A	DNMT3A	-0.00633998	0.042447	0.0902499	0.0419704	0.0739538	0.0861861	0.118444	0.0897296
	PD34573	DNMT3Ant-W210C	DNMT3A	-0.0238227	0.0531645	0.127289	0.0541854	0.0335237	0.0744563	0.135023	0.0777678
	PD41278	DNMT3Ant-W860R	DNMT3A	-0.0419724	0.020787	0.0784158	0.0199482	0.0478323	0.0680184	0.104082	0.0711253
	PD41166	DNMT3Ant-Y660C	DNMT3A	-0.0169671	0.0456487	0.111606	0.0468696	0.058072	0.0808554	0.128744	0.0858934
	PD41244	DNMT3Ant-Y660H	DNMT3A	-0.04001	0.0323484	0.104073	0.0320953	0.0616638	0.0802822	0.128547	0.0863312
	PD41293	DNMT3Ant-Y724C	DNMT3A	0.00562147	0.0601766	0.116039	0.0601573	0.0671544	0.0887622	0.13214	0.0925566
	PD41197	DNMT3Ant-Y735C	DNMT3A	-0.0274571	0.0283753	0.0899255	0.0294105	0.0588549	0.0764843	0.110006	0.0796001
	PD34477	DNMT3Ant-Y793N	DNMT3A	-0.0412299	0.0326618	0.10762	0.0330463	0.0360621	0.0685411	0.120412	0.0727199
	PD41106	DNMT3Ant-Y908C	DNMT3A	0.0194796	0.0814361	0.143914	0.081057	0.0598239	0.0940813	0.148315	0.0976777
	PD41077	DNMT3At-A462fs	DNMT3A	0.015365	0.0903025	0.157917	0.0878078	0.049871	0.0972082	0.161942	0.099749
	PD41164	DNMT3At-A525fs	DNMT3A	-0.00137119	0.0641226	0.129224	0.0631884	0.0557861	0.085577	0.138034	0.0898461
	PD41341	DNMT3At-C351fs	DNMT3A	0.00141589	0.066432	0.129357	0.0664102	0.0556045	0.0838147	0.135898	0.0880745
	PD34496	DNMT3At-C557X	DNMT3A	-0.0412396	0.0219059	0.0887845	0.0234503	0.0517436	0.072701	0.112821	0.0762775
	PD41264	DNMT3At-C586fs	DNMT3A	-0.0187518	0.0608402	0.139825	0.0608989	0.0308326	0.0764184	0.146679	0.0804091
	PD34545	DNMT3At-E294X	DNMT3A	-0.0272527	0.0458205	0.122106	0.0457859	0.053167	0.0830367	0.137736	0.0872606
	PD34517	DNMT3At-E427fs	DNMT3A	-0.0418639	0.0240857	0.0918173	0.0245042	0.0570743	0.0756712	0.123968	0.0810131
	PD41197	DNMT3At-E469X	DNMT3A	0.0445812	0.0953614	0.148959	0.0958358	0.072023	0.102583	0.152876	0.105999
	PD41270	DNMT3At-E578X	DNMT3A	0.00450826	0.0580013	0.116254	0.0590478	0.0702736	0.0892452	0.134976	0.094004
	PD34549	DNMT3At-E664X	DNMT3A	-0.0313401	0.0534463	0.140209	0.0536336	0.0418207	0.0803948	0.148296	0.0867131
	PD41285	DNMT3At-E856fs	DNMT3A	0.073433	0.118415	0.166612	0.119193	0.0849732	0.121064	0.167338	0.123138
	PD41073	DNMT3At-F640fs	DNMT3A	-0.0188331	0.0597645	0.140969	0.0600695	0.0372494	0.0785828	0.146851	0.0840286
	PD34484	DNMT3At-F640fs	DNMT3A	-0.0671036	-0.00489228	0.0606409	-0.00395589	0.0550075	0.0693453	0.0963916	0.0720054
	PD34554	DNMT3At-F734fs	DNMT3A	-0.0286004	0.0496044	0.131201	0.0495781	0.0396147	0.0750865	0.140866	0.0807891
	PD41267	DNMT3At-G550fs	DNMT3A	-0.0604875	0.0194002	0.100515	0.0196205	0.0408773	0.0686559	0.126595	0.0744215
	PD41310	DNMT3At-G646fs	DNMT3A	-0.042432	0.024641	0.0927771	0.0250987	0.038371	0.0679069	0.114418	0.0704092
	PD41135	DNMT3At-G654fs	DNMT3A	-0.00162891	0.0529665	0.111339	0.0541289	0.062939	0.082612	0.128356	0.0869255
	PD34536	DNMT3At-K343fs	DNMT3A	-0.0104909	0.0606865	0.12376	0.0584576	0.0506607	0.0802588	0.131162	0.0844765
	PD41244	DNMT3At-K589X	DNMT3A	-0.0360812	0.0409493	0.119484	0.0412628	0.0560464	0.0845323	0.135999	0.0891395
	PD41249	DNMT3At-L504fs	DNMT3A	-0.0070575	0.0593257	0.130003	0.0598152	0.0459665	0.0774853	0.138677	0.0825634
	PD41154	DNMT3At-L723fs	DNMT3A	-0.0673119	0.00132665	0.0728414	0.00170824	0.0211	0.0609056	0.107998	0.0635245
	PD34545	DNMT3At-NM_001320893:exon10:c.1395+1G>A;NM_153759:exon11:c.1284+1G>A;NM_022552:exon15:c.1851+1G>A;NM_175629:exon15:c.1851+1G>A	DNMT3A	0.00744571	0.064742	0.123141	0.0649804	0.0793088	0.0976654	0.138052	0.101508
	PD34504	DNMT3At-NM_001320893:exon11:c.1396-1G>A;NM_153759:exon12:c.1285-1G>A;NM_022552:exon16:c.1852-1G>A;NM_175629:exon16:c.1852-1G>A	DNMT3A	0.00995562	0.0765543	0.144811	0.0767025	0.0455526	0.0868062	0.148652	0.0903402
	PD41074	DNMT3At-NM_001320893:exon11:c.1480+1G>A;NM_153759:exon12:c.1369+1G>A;NM_022552:exon16:c.1936+1G>A;NM_175629:exon16:c.1936+1G>A	DNMT3A	-0.0262954	0.0223247	0.0705273	0.0224599	0.0635414	0.0759812	0.09901	0.0778768
	PD41218	DNMT3At-NM_001320893:exon11:c.1480+1G>A;NM_153759:exon12:c.1369+1G>A;NM_022552:exon16:c.1936+1G>A;NM_175629:exon16:c.1936+1G>A	DNMT3A	-0.011557	0.060892	0.13135	0.0604807	0.0503789	0.0856791	0.140785	0.0885935
	PD41217	DNMT3At-NM_001320893:exon12:c.1626+2T>G;NM_153759:exon13:c.1515+2T>G;NM_022552:exon17:c.2082+2T>G;NM_175629:exon17:c.2082+2T>G	DNMT3A	-0.0161546	0.0378394	0.0891822	0.0374828	0.0669131	0.0784105	0.1105	0.0826671
	PD34515	DNMT3At-NM_001320893:exon13:c.1627-2A>G;NM_153759:exon14:c.1516-2A>G;NM_022552:exon18:c.2083-2A>G;NM_175629:exon18:c.2083-2A>G	DNMT3A	-0.0258442	0.0515142	0.126234	0.0512478	0.0569697	0.0843293	0.145498	0.0905782
	PD41265	DNMT3At-NM_001320893:exon15:c.1867-2A>G;NM_153759:exon16:c.1756-2A>G;NM_022552:exon20:c.2323-2A>G;NM_175629:exon20:c.2323-2A>G	DNMT3A	0.034016	0.0775793	0.119777	0.0776047	0.081723	0.0970386	0.128274	0.100532
	PD41181	DNMT3At-NM_001320893:exon16:c.2022+1G>A;NM_153759:exon17:c.1911+1G>A;NM_022552:exon21:c.2478+1G>A;NM_175629:exon21:c.2478+1G>A	DNMT3A	0.00602638	0.0686299	0.131352	0.0691825	0.0607621	0.0896169	0.13906	0.0935249
	PD34547	DNMT3At-NM_001320893:exon17:c.2023-2A>C;NM_153759:exon18:c.1912-2A>C;NM_022552:exon22:c.2479-2A>C;NM_175629:exon22:c.2479-2A>C	DNMT3A	-0.0276613	0.0438151	0.115043	0.0440119	0.0417919	0.0723218	0.127151	0.0768165
	PD41295	DNMT3At-NM_001320893:exon17:c.2141+1G>A;NM_153759:exon18:c.2030+1G>A;NM_022552:exon22:c.2597+1G>A;NM_175629:exon22:c.2597+1G>A	DNMT3A	-0.0197057	0.0361476	0.0938647	0.0365543	0.07253	0.0882294	0.124159	0.0919725
	PD41341	DNMT3At-NM_001320893:exon17:c.2141+2T>G;NM_153759:exon18:c.2030+2T>G;NM_022552:exon22:c.2597+2T>G;NM_175629:exon22:c.2597+2T>G	DNMT3A	-0.048002	0.0159714	0.0800965	0.0162325	0.0406953	0.0641188	0.101501	0.0666258
	PD34494	DNMT3At-NM_001320893:exon3:c.400-1G>A;NM_153759:exon4:c.289-1G>A;NM_022552:exon8:c.856-1G>A;NM_175629:exon8:c.856-1G>A	DNMT3A	-0.0398803	0.0393831	0.119008	0.0393106	0.0160922	0.0614551	0.126274	0.0655731
	PD41184	DNMT3At-NM_001320893:exon3:c.558+1G>A;NM_153759:exon4:c.447+1G>A;NM_022552:exon8:c.1014+1G>A;NM_175629:exon8:c.1014+1G>A	DNMT3A	-0.00934992	0.057081	0.125541	0.0568855	0.0767091	0.0970142	0.143675	0.102958
	PD41149	DNMT3At-NM_001320893:exon4:c.559-2A>G;NM_153759:exon5:c.448-2A>G;NM_022552:exon9:c.1015-2A>G;NM_175629:exon9:c.1015-2A>G	DNMT3A	-0.0132996	0.0510856	0.120287	0.0520849	0.0493214	0.0809548	0.131326	0.0840314
	PD41265	DNMT3At-NM_001320893:exon4:c.559-2A>T;NM_153759:exon5:c.448-2A>T;NM_022552:exon9:c.1015-2A>T;NM_175629:exon9:c.1015-2A>T	DNMT3A	-0.0563136	-0.0100774	0.0348395	-0.0101076	0.0146509	0.0797899	0.0990519	0.0675385
	PD41285	DNMT3At-NM_001320893:exon4:c.666+1G>-;NM_153759:exon5:c.555+1G>-;NM_022552:exon9:c.1122+1G>-;NM_175629:exon9:c.1122+1G>-	DNMT3A	-0.0209207	0.0421566	0.105108	0.0413615	0.0333823	0.0637769	0.116364	0.067854
	PD41231	DNMT3At-NM_001320893:exon5:c.667-1G>A;NM_153759:exon6:c.556-1G>A;NM_022552:exon10:c.1123-1G>A;NM_175629:exon10:c.1123-1G>A	DNMT3A	-0.052804	0.0151815	0.0826882	0.0151356	0.0561026	0.0731389	0.121399	0.079066
	PD41151	DNMT3At-NM_001320893:exon5:c.667-1G>A;NM_153759:exon6:c.556-1G>A;NM_022552:exon10:c.1123-1G>A;NM_175629:exon10:c.1123-1G>A	DNMT3A	-0.0454541	0.0323634	0.112536	0.0327216	0.0464457	0.0761842	0.137593	0.0814703
	PD41140	DNMT3At-NM_001320893:exon5:c.823+1G>A;NM_153759:exon6:c.712+1G>A;NM_022552:exon10:c.1279+1G>A;NM_175629:exon10:c.1279+1G>A	DNMT3A	-0.0271796	0.0117709	0.0540105	0.0124241	0.104851	0.106409	0.107697	0.106309
	PD41143	DNMT3At-NM_001320893:exon5:c.823+1G>A;NM_153759:exon6:c.712+1G>A;NM_022552:exon10:c.1279+1G>A;NM_175629:exon10:c.1279+1G>A	DNMT3A	0.0186417	0.0753657	0.135808	0.0760207	0.073516	0.0959195	0.146764	0.101123
	PD41149	DNMT3At-NM_001320893:exon6:c.973+1G>A;NM_153759:exon7:c.862+1G>A;NM_022552:exon11:c.1429+1G>A;NM_175629:exon11:c.1429+1G>A	DNMT3A	0.0305057	0.0991893	0.164855	0.09882	0.054013	0.10389	0.167701	0.106586
	PD41108	DNMT3At-NM_001320893:exon7:c.1018+1G>-;NM_153759:exon8:c.907+1G>-;NM_022552:exon12:c.1474+1G>-;NM_175629:exon12:c.1474+1G>-	DNMT3A	0.0347322	0.0998002	0.159527	0.0982663	0.0582087	0.104831	0.16172	0.106273
	PD41118	DNMT3At-NM_001320893:exon7:c.974-1G>-;NM_153759:exon8:c.863-1G>-;NM_022552:exon12:c.1430-1G>-;NM_175629:exon12:c.1430-1G>-	DNMT3A	-0.00610008	0.0624369	0.132332	0.0628162	0.0393706	0.0739451	0.139628	0.0797092
	PD41275	DNMT3At-NM_001320893:exon9:c.1099-1G>T;NM_153759:exon10:c.988-1G>T;NM_022552:exon14:c.1555-1G>T;NM_175629:exon14:c.1555-1G>T	DNMT3A	-0.0170111	0.0541851	0.124285	0.0546199	0.0516816	0.0846482	0.134783	0.0875418
	PD41079	DNMT3At-NM_001320893:exon9:c.1211+1G>A;NM_153759:exon10:c.1100+1G>A;NM_022552:exon14:c.1667+1G>A;NM_175629:exon14:c.1667+1G>A	DNMT3A	-0.00850996	0.0687425	0.148189	0.0686187	0.0398061	0.0820275	0.15425	0.0867658
	PD34511	DNMT3At-P385fs	DNMT3A	0.0209237	0.0668025	0.111547	0.0664061	0.0856553	0.0978543	0.131431	0.101748
	PD41244	DNMT3At-P777fs	DNMT3A	-0.00238564	0.0575225	0.115128	0.0568344	0.0727832	0.0914855	0.135924	0.0955292
	PD41165	DNMT3At-Q249X	DNMT3A	-0.0420872	0.0253021	0.0915496	0.025137	0.0422014	0.0645805	0.119718	0.069665
	PD41286	DNMT3At-Q415X	DNMT3A	0.00327114	0.0472557	0.0897519	0.0465513	0.0816033	0.092522	0.123731	0.0959197
	PD41209	DNMT3At-Q485X	DNMT3A	-0.0250871	0.0403314	0.10402	0.0402507	0.0617531	0.0808811	0.122017	0.0853243
	PD41177	DNMT3At-Q515X	DNMT3A	-0.00294747	0.0720012	0.145144	0.0709122	0.0557774	0.0899223	0.152925	0.0952341
	PD41243	DNMT3At-Q615X	DNMT3A	-0.0271905	0.0352257	0.0969732	0.0348939	0.0575338	0.076938	0.130984	0.0821315
	PD41081	DNMT3At-Q696fs	DNMT3A	-0.0118384	0.053456	0.118716	0.0542344	0.0477002	0.0766086	0.129389	0.0809389
	PD41262	DNMT3At-Q842X	DNMT3A	-0.0363787	0.0348203	0.106536	0.0351413	0.0159808	0.0581939	0.11724	0.0624124
	PD41302	DNMT3At-Q886X	DNMT3A	-0.0201101	0.0516048	0.119855	0.0508086	0.0424194	0.0769359	0.130661	0.0798843
	PD34577	DNMT3At-R320X	DNMT3A	0.0217672	0.0578034	0.103476	0.0594916	0.109473	0.117501	0.151133	0.122658
	PD41217	DNMT3At-R320X	DNMT3A	-0.0412046	0.0086533	0.0580726	0.00890199	0.074041	0.0821567	0.109319	0.0864548
	PD41122	DNMT3At-R458fs	DNMT3A	0.0642121	0.113256	0.16388	0.113549	0.0784187	0.115553	0.164659	0.117539
	PD34570	DNMT3At-R484fs	DNMT3A	-0.0386918	0.0421732	0.130171	0.0433497	0.0267367	0.0693802	0.144259	0.0748508
	PD41270	DNMT3At-R598X	DNMT3A	0.023219	0.0621883	0.100918	0.0624305	0.0931052	0.102973	0.125466	0.10596
	PD41142	DNMT3At-R771X	DNMT3A	-0.0475297	0.0203039	0.0909842	0.0212697	0.0478278	0.0702208	0.113299	0.0739399
	PD34513	DNMT3At-R887X	DNMT3A	-0.0493727	0.0209672	0.0955657	0.0218105	0.0422556	0.0688827	0.121704	0.0744185
	PD41167	DNMT3At-S770X	DNMT3A	0.0144022	0.0586975	0.0998046	0.0581693	0.0789923	0.0902792	0.116687	0.0930225
	PD41209	DNMT3At-S839fs	DNMT3A	-0.0288059	0.0163993	0.0613429	0.0161813	0.0810952	0.0860145	0.0951959	0.0868074
	PD34469	DNMT3At-V341fs	DNMT3A	-0.0274056	0.042479	0.114104	0.0426223	0.0578877	0.0824842	0.130479	0.0868751
	PD34525	DNMT3At-V441fs	DNMT3A	-0.0167362	0.0493777	0.114718	0.0495868	0.0556644	0.0819623	0.129917	0.0854156
	PD41123	DNMT3At-W314X	DNMT3A	0.0540162	0.108771	0.165627	0.109494	0.074762	0.11311	0.168153	0.115777
	PD41083	DNMT3At-W330X	DNMT3A	0.0131828	0.0868159	0.154655	0.0852398	0.0439836	0.092834	0.157193	0.0950758
	PD34541	DNMT3At-W330X	DNMT3A	-0.00902658	0.0554766	0.118923	0.054789	0.0519462	0.0782627	0.131003	0.0828093
	PD41161	DNMT3At-W330X	DNMT3A	0.00766065	0.0628594	0.115548	0.0629146	0.0750756	0.0896579	0.134487	0.0950688
	PD34569	DNMT3At-W698X	DNMT3A	0.0522777	0.107193	0.162406	0.107145	0.0884571	0.116763	0.166015	0.120655
	PD34554	DNMT3At-W860X	DNMT3A	-0.0371132	0.0418628	0.122547	0.0416007	0.0329673	0.0684246	0.136659	0.0743772
	PD34556	DNMT3At-W860X	DNMT3A	0.019148	0.0936353	0.166266	0.0935335	0.0396432	0.097799	0.167446	0.100003
	PD41067	DNMT3At-Y284X	DNMT3A	0.0221954	0.0638755	0.101302	0.0633383	0.0924716	0.100989	0.136446	0.10602
	PD34517	DNMT3At-Y370X	DNMT3A	-0.0164515	0.0342094	0.0854363	0.0348834	0.0813212	0.0938703	0.116713	0.0958481
	PD41243	DNMT3At-Y436X	DNMT3A	-0.0184082	0.0506021	0.120885	0.0516984	0.0494779	0.0806582	0.132771	0.0847231
	PD41175	GNB1-A248T	GNB1	0.0245913	0.127862	0.225088	0.127345	0.0435361	0.131925	0.2264	0.133533
	PD41334	GNB1-D118H	GNB1	0.0895554	0.124103	0.15623	0.123978	0.109736	0.129476	0.158037	0.131205
	PD41082	GNB1-K57E	GNB1	0.0524266	0.123579	0.192462	0.122993	0.0721677	0.12742	0.193504	0.129522
	PD41104	GNB1-K57E	GNB1	0.0433167	0.061698	0.0954773	0.0642639	0.128426	0.134069	0.14162	0.134757
	PD41132	GNB1-K57E	GNB1	-0.0180279	0.0486143	0.11974	0.0495644	0.0490389	0.0768485	0.134238	0.0825229
	PD41529	GNB1-K57E	GNB1	0.0203394	0.105635	0.191505	0.106064	0.064566	0.117631	0.196611	0.121703
	PD41188	GNB1-K57M	GNB1	0.0088496	0.0877827	0.165318	0.0877616	0.0708871	0.10926	0.174148	0.113497
	PD41099	IDH1-H133R	IDH1	-0.0085279	0.0879664	0.182501	0.0877768	0.0516638	0.104705	0.190391	0.110476
	PD34543	IDH1-R132H	IDH1	0.162613	0.243186	0.341114	0.246116	0.162613	0.243186	0.341114	0.246116
	PD41214	IDH2-R140Q	IDH2	-0.0178856	0.0710165	0.168928	0.0735976	0.037722	0.0892013	0.180093	0.0964406
	PD41247	IDH2-R140Q	IDH2	0.0200169	0.130512	0.238083	0.130165	0.0485339	0.13573	0.238937	0.138504
	PD41193	IDH2-R140Q	IDH2	0.128143	0.179968	0.236196	0.18101	0.128241	0.180006	0.236209	0.181134
	PD41246	JAK2-V617F	JAK2	0.120164	0.185821	0.248697	0.185455	0.120957	0.185879	0.248701	0.185614
	PD34543	JAK2-V617F	JAK2	-0.0439298	-0.0117232	0.0374474	-0.00888766	0.0771092	0.0831092	0.0921381	0.0837591
	PD41084	JAK2-V617F	JAK2	0.0801607	0.133082	0.186227	0.132905	0.0838781	0.133576	0.187117	0.134341
	PD34499	JAK2-V617F	JAK2	0.0279439	0.0948157	0.163432	0.0949786	0.0490099	0.100261	0.165315	0.102607
	PD41114	JAK2-V617F	JAK2	0.0170192	0.0934461	0.173112	0.0928456	0.0638691	0.106741	0.178575	0.111663
	PD34521	JAK2-V617F	JAK2	-0.0172835	0.0381972	0.0939728	0.0383269	0.0946885	0.104666	0.127012	0.105966
	PD34514	JAK2-V617F	JAK2	0.0791984	0.154279	0.239218	0.156781	0.0803822	0.154609	0.23923	0.157147
	PD41208	KRAS-A146T	KRAS	0.00209007	0.0687854	0.133116	0.0676433	0.0690859	0.0921472	0.146121	0.098023
	PD41254	KRAS-F78L	KRAS	-0.0094896	0.0715217	0.148495	0.0712179	0.0246866	0.079187	0.152162	0.0832291
	PD34517	KRAS-G12C	KRAS	0.00317076	0.0968242	0.192197	0.097268	0.0355445	0.105373	0.194989	0.108324
	PD41532	KRAS-G13D	KRAS	-0.0455669	0.047295	0.142295	0.0476664	0.0294424	0.0747641	0.158947	0.0814729
	PD41257	KRAS-I84T	KRAS	0.0540931	0.115274	0.178382	0.115508	0.0723946	0.119352	0.181088	0.121556
	PD41234	KRAS-Q22L	KRAS	0.0037047	0.0889625	0.174575	0.0894624	0.0360787	0.0962575	0.17752	0.100767
	PD41248	KRAS-T50I	KRAS	0.0191832	0.113339	0.200518	0.111699	0.0640139	0.124602	0.203543	0.127343
	PD34486	KRAS-T58I	KRAS	0.00753982	0.0784631	0.148305	0.0778799	0.0621222	0.0954033	0.154892	0.100472
	PD41312	PPM1D-A454fs	PPM1D	0.00352792	0.0563544	0.109026	0.0562403	0.0795963	0.0945591	0.127729	0.0980211
	PD34428	PPM1D-C407fs	PPM1D	0.0338853	0.111115	0.194979	0.112522	0.044151	0.114076	0.196491	0.117082
	PD41278	PPM1D-C478X	PPM1D	0.0532733	0.11881	0.189883	0.119579	0.0631853	0.120282	0.190129	0.122259
	PD34556	PPM1D-E451X	PPM1D	0.0562558	0.123835	0.190011	0.123204	0.060723	0.124759	0.190164	0.124486
	PD41271	PPM1D-E475X	PPM1D	0.0231377	0.0996621	0.170836	0.098188	0.0448717	0.103521	0.172088	0.104967
	PD41219	PPM1D-E476X	PPM1D	0.023947	0.100802	0.170321	0.099963	0.0476337	0.10381	0.172093	0.106112
	PD41073	PPM1D-E476X	PPM1D	0.0256438	0.106226	0.181358	0.105709	0.0580676	0.112454	0.184575	0.11608
	PD34491	PPM1D-E539X	PPM1D	-0.00532251	0.0688014	0.144575	0.0694951	0.0504107	0.0876935	0.153244	0.0928429
	PD34494	PPM1D-K511X	PPM1D	0.0478646	0.101328	0.155381	0.102011	0.0740544	0.108075	0.158097	0.110978
	PD41110	PPM1D-K549X	PPM1D	0.0331716	0.0806433	0.13419	0.0818126	0.0713344	0.0948431	0.140323	0.0986672
	PD41178	PPM1D-L484fs	PPM1D	0.0450246	0.0791986	0.109813	0.078491	0.0936278	0.101848	0.12289	0.104474
	PD41344	PPM1D-L538fs	PPM1D	0.0587301	0.119608	0.184703	0.119963	0.0628466	0.120314	0.184918	0.121308
	PD41130	PPM1D-N448fs	PPM1D	0.0578638	0.0926084	0.130067	0.0927912	0.109122	0.118997	0.141055	0.121491
	PD41271	PPM1D-N477fs	PPM1D	0.0326122	0.110368	0.186192	0.109405	0.0388756	0.111377	0.186263	0.111322
	PD41253	PPM1D-N477fs	PPM1D	0.0652069	0.122669	0.179883	0.12291	0.0675517	0.122891	0.180203	0.123637
	PD34575	PPM1D-N477fs	PPM1D	0.0465346	0.11896	0.188201	0.118557	0.0581578	0.121201	0.18931	0.122115
	PD34495	PPM1D-P531fs	PPM1D	0.00701771	0.0853296	0.166632	0.0862238	0.0495967	0.0958035	0.170646	0.100878
	PD34531	PPM1D-Q524X	PPM1D	-0.0188684	0.0243147	0.0659519	0.0239726	0.0597432	0.0690986	0.087609	0.0712784
	PD41306	PPM1D-Q524X	PPM1D	0.0280121	0.105893	0.181974	0.105173	0.0457474	0.108528	0.183284	0.110207
	PD34571	PPM1D-R429fs	PPM1D	0.0312076	0.108176	0.176126	0.106765	0.0624942	0.112894	0.177781	0.115955
	PD34567	PPM1D-R458X	PPM1D	-0.0290597	0.0130518	0.0573135	0.0137483	0.0642093	0.0743897	0.10027	0.0767894
	PD41344	PPM1D-R458X	PPM1D	0.0426142	0.115416	0.18659	0.115108	0.053214	0.116725	0.186876	0.117719
	PD41336	PPM1D-R552X	PPM1D	0.0182376	0.0945819	0.170738	0.0950393	0.0611381	0.105992	0.17517	0.11093
	PD34538	PPM1D-R572X	PPM1D	0.0141499	0.0794054	0.140454	0.0784852	0.0514108	0.0906325	0.14519	0.0933665
	PD34551	PPM1D-R581X	PPM1D	-0.0169979	0.0577149	0.141323	0.0585241	0.064294	0.0933165	0.155368	0.100158
	PD34578	PPM1D-S403fs	PPM1D	-0.0108014	0.0581022	0.13442	0.0591181	0.0615945	0.0896426	0.150558	0.0954736
	PD34519	PPM1D-S446fs	PPM1D	0.0317913	0.100961	0.170733	0.101015	0.0466292	0.103869	0.171164	0.105606
	PD34562	PPM1D-S446X	PPM1D	-0.016082	0.0665909	0.151611	0.0663449	0.0347505	0.0844009	0.157474	0.0885291
	PD34549	PPM1D-T483fs	PPM1D	0.0303945	0.115085	0.19798	0.115209	0.0499711	0.119553	0.199661	0.121253
	PD41344	PPM1D-T483fs	PPM1D	0.149787	0.219053	0.28335	0.21786	0.149787	0.219053	0.28335	0.21786
	PD34500	PPM1D-W427X	PPM1D	0.0241536	0.104388	0.181331	0.104004	0.0578283	0.111574	0.184613	0.114941
	PD41175	PPM1D-W427X	PPM1D	0.0276416	0.0915732	0.16124	0.0924082	0.0527959	0.0984851	0.164862	0.102
	PD41188	PTPN11-G363R	PTPN11	0.0923534	0.185187	0.27597	0.185349	0.0947752	0.185464	0.276002	0.186008
	PD41155	PTPN11-G507A	PTPN11	0.0657537	0.155657	0.248084	0.156979	0.076726	0.156306	0.248305	0.15918
	PD34566	PTPN11-P495L	PTPN11	0.0847856	0.168334	0.25746	0.169317	0.0866286	0.168924	0.25762	0.170167
	PD41248	PTPN11-R265Q	PTPN11	0.0703004	0.138555	0.20889	0.139046	0.0889225	0.142901	0.210451	0.144985
	PD41265	PTPN11-R502L	PTPN11	0.0669519	0.143644	0.219042	0.144074	0.0719405	0.144282	0.219164	0.145212
	PD41140	PTPN11-T219N	PTPN11	0.0881211	0.182762	0.280372	0.18468	0.0895186	0.183056	0.280475	0.185076
	PD41529	PTPN11-T472M	PTPN11	0.0679351	0.155611	0.245544	0.156019	0.0797303	0.157657	0.246679	0.15998
	PD34529	SF3B1-A1117S	SF3B1	0.0370041	0.11757	0.198555	0.11856	0.0483738	0.119028	0.199026	0.121722
	PD34559	SF3B1-A744D	SF3B1	0.0263159	0.0795942	0.13466	0.0802409	0.0778227	0.0998188	0.144314	0.103693
	PD41086	SF3B1-A744P	SF3B1	0.000538967	0.0792476	0.158661	0.0793307	0.0594615	0.0990041	0.166998	0.104048
	PD41313	SF3B1-A744P	SF3B1	-0.02669	0.054382	0.137934	0.0557393	0.0508557	0.084864	0.152706	0.0911096
	PD34492	SF3B1-D621N	SF3B1	0.0485489	0.129716	0.215881	0.131346	0.0581145	0.131536	0.216143	0.133872
	PD34559	SF3B1-G740R	SF3B1	0.0340606	0.091684	0.150725	0.0913577	0.0704467	0.102567	0.155773	0.106093
	PD34540	SF3B1-G742D	SF3B1	0.0566435	0.139627	0.225534	0.140459	0.0649257	0.141057	0.225935	0.142904
	PD41528	SF3B1-H662Q	SF3B1	0.104599	0.190496	0.271914	0.188988	0.106968	0.190794	0.271936	0.190087
	PD34538	SF3B1-H662Q	SF3B1	0.0258558	0.10525	0.188572	0.106421	0.0590972	0.112819	0.193849	0.117267
	PD41296	SF3B1-H662Y	SF3B1	-0.0123597	0.052147	0.124354	0.0537758	0.047808	0.0787368	0.136644	0.0839139
	PD34493	SF3B1-K666N	SF3B1	0.0590049	0.0968104	0.138769	0.0976308	0.0858862	0.10705	0.143332	0.109558
	PD41082	SF3B1-K666N	SF3B1	0.186005	0.23994	0.291687	0.239084	0.186005	0.23994	0.291687	0.239084
	PD41272	SF3B1-K666N	SF3B1	0.0757536	0.128431	0.178928	0.12796	0.0815654	0.129032	0.179021	0.129659
	PD34575	SF3B1-K666N	SF3B1	0.066585	0.145185	0.221876	0.144359	0.0720215	0.145808	0.222296	0.146202
	PD34569	SF3B1-K666N	SF3B1	0.0350656	0.0902775	0.144954	0.0895101	0.0860826	0.108478	0.151541	0.112229
	PD41142	SF3B1-K666N	SF3B1	0.0841892	0.159222	0.235037	0.159073	0.0851242	0.159288	0.235071	0.159549
	PD41144	SF3B1-K666N	SF3B1	0.0977233	0.166312	0.236808	0.16722	0.0979033	0.166317	0.236819	0.167279
	PD34558	SF3B1-K666N	SF3B1	0.0555257	0.13173	0.208759	0.132689	0.0632676	0.132451	0.209153	0.134224
	PD34576	SF3B1-K666N	SF3B1	0.0605894	0.125254	0.191169	0.124417	0.0773448	0.128245	0.193784	0.129829
	PD34481	SF3B1-K666N	SF3B1	0.131236	0.197357	0.262809	0.197457	0.13164	0.19742	0.262815	0.197585
	PD34562	SF3B1-K666R	SF3B1	-0.0495227	0.0778544	0.204644	0.076989	0.0439992	0.108169	0.22217	0.11772
	PD34469	SF3B1-K666T	SF3B1	0.0999289	0.180644	0.262539	0.180378	0.102155	0.181236	0.262615	0.181299
	PD34511	SF3B1-K700E	SF3B1	0.0305152	0.0859577	0.145382	0.0871288	0.0824814	0.108427	0.153324	0.11205
	PD41276	SF3B1-K700E	SF3B1	0.0461583	0.117239	0.194561	0.118485	0.063246	0.121224	0.196005	0.124565
	PD41285	SF3B1-K700E	SF3B1	0.00560362	0.0786642	0.155722	0.0792728	0.0450784	0.0909904	0.16127	0.0949473
	PD41306	SF3B1-K700E	SF3B1	0.0445093	0.135069	0.217455	0.133638	0.0587008	0.136645	0.21796	0.137682
	PD41159	SF3B1-K700E	SF3B1	0.0280558	0.0937703	0.160635	0.0933023	0.0694492	0.107077	0.165565	0.110463
	PD41238	SF3B1-K700E	SF3B1	0.0157749	0.10814	0.199169	0.1067	0.054574	0.115559	0.201299	0.119707
	PD41341	SF3B1-K700E	SF3B1	-0.00151935	0.0680769	0.13713	0.0691832	0.0577672	0.0910578	0.151332	0.0950931
	PD41194	SF3B1-R549H	SF3B1	0.0661856	0.149295	0.233574	0.14963	0.0702252	0.149591	0.233668	0.150503
	PD34511	SF3B1-R625L	SF3B1	0.0342014	0.0982064	0.158159	0.0978334	0.0781704	0.111989	0.163658	0.114896
	PD41345	SRSF2-P95A	SRSF2	-0.0205131	0.07408	0.181994	0.0768372	0.0616726	0.104491	0.195852	0.114051
	PD41154	SRSF2-P95A	SRSF2	0.0498097	0.123371	0.201944	0.124124	0.0803428	0.130617	0.204925	0.134587
	PD41305	SRSF2-P95H	SRSF2	0.317092	0.401186	0.489343	0.402149	0.317092	0.401186	0.489343	0.402149
	PD34543	SRSF2-P95H	SRSF2	0.347677	0.44034	0.537131	0.440982	0.347677	0.44034	0.537131	0.440982
	PD41239	SRSF2-P95H	SRSF2	0.317933	0.394284	0.481283	0.395793	0.317933	0.394284	0.481283	0.395793
	PD41161	SRSF2-P95H	SRSF2	0.321141	0.418238	0.5199	0.419269	0.321141	0.418238	0.5199	0.419269
	PD41115	SRSF2-P95L	SRSF2	0.055295	0.119707	0.186979	0.120619	0.0678637	0.122039	0.188214	0.12438
	PD41075	SRSF2-P95L	SRSF2	0.0486557	0.103011	0.157877	0.102865	0.0942838	0.117281	0.16368	0.122039
	PD41235	SRSF2-P95L	SRSF2	0.0612667	0.159413	0.256919	0.16013	0.069689	0.160531	0.257287	0.162317
	PD41099	SRSF2-P95R	SRSF2	0.0356582	0.10606	0.17973	0.10614	0.0532644	0.109656	0.181254	0.11191
	PD34488	SRSF2-R47P	SRSF2	-0.00588612	0.0591724	0.131437	0.0607046	0.0502726	0.0809195	0.139362	0.0864677
	PD41102	SRSF2-SRSF2:NM_001195427:exon1:c.43_44GA,SRSF2:NM_003016:exon1:c.43_44GA	SRSF2	0.113324	0.183558	0.255699	0.184499	0.115037	0.183704	0.255731	0.184895
	PD41321	TET2nt-A1341E	TET2	-0.00548171	0.0532294	0.115253	0.0538457	0.0747407	0.0925726	0.141214	0.0979262
	PD41234	TET2nt-A1863V	TET2	0.0652517	0.122802	0.181405	0.123004	0.0723647	0.124062	0.181541	0.125316
	PD41176	TET2nt-A1876G	TET2	0.0312942	0.0920541	0.161558	0.0940565	0.0524137	0.0973832	0.163382	0.101393
	PD41127	TET2nt-A1876V	TET2	0.0122686	0.0832251	0.157852	0.0838868	0.0524271	0.0945456	0.163324	0.0989968
	PD41331	TET2nt-A347E	TET2	0.0217121	0.100442	0.174482	0.0990577	0.0403328	0.103613	0.175526	0.105572
	PD41117	TET2nt-A394T	TET2	0.0309872	0.11274	0.18722	0.111321	0.0414242	0.114723	0.187625	0.114769
	PD34499	TET2nt-C1135Y	TET2	0.025726	0.0886305	0.151479	0.089068	0.05038	0.0941853	0.153284	0.0970962
	PD41530	TET2nt-C1211Y	TET2	0.0761408	0.144473	0.20863	0.143882	0.0947817	0.147121	0.209829	0.149375
	PD41249	TET2nt-C1221S	TET2	-0.00367001	0.0764327	0.163089	0.0774221	0.0526227	0.0921268	0.17149	0.0989407
	PD34536	TET2nt-C1221Y	TET2	0.0198325	0.0854642	0.148505	0.0855442	0.0470059	0.0921487	0.150872	0.0949502
	PD34520	TET2nt-C1271G	TET2	-0.00992895	0.0636589	0.133763	0.0630828	0.0504096	0.0830028	0.145013	0.0880726
	PD41139	TET2nt-C1271S	TET2	-0.0310686	0.0406782	0.117612	0.0415241	0.040753	0.072978	0.136108	0.0786041
	PD34561	TET2nt-C1289F	TET2	0.079439	0.125271	0.172287	0.125548	0.0823589	0.125752	0.172473	0.126646
	PD34527	TET2nt-C1298Y	TET2	0.189646	0.231908	0.275748	0.232007	0.189646	0.231908	0.275748	0.232007
	PD41333	TET2nt-D1376A	TET2	0.0765485	0.144068	0.211154	0.144127	0.0798705	0.14474	0.211371	0.145466
	PD34541	TET2nt-D1981N	TET2	-0.0308455	0.0417202	0.122896	0.0438361	0.0254032	0.0634762	0.130376	0.0691285
	PD34494	TET2nt-E1178G	TET2	-0.024008	0.0360653	0.0984636	0.0366611	0.0610062	0.0791733	0.123685	0.0829493
	PD41078	TET2nt-G1275E	TET2	-0.0244506	0.0372703	0.0980243	0.0368234	0.0612501	0.0798957	0.125896	0.084704
	PD34566	TET2nt-G1288V	TET2	0.0285283	0.10294	0.17931	0.103051	0.0522471	0.107843	0.182237	0.110453
	PD41224	TET2nt-G1361R	TET2	0.0212198	0.0941212	0.163715	0.093734	0.0413224	0.0972222	0.165572	0.0992505
	PD34542	TET2nt-G1861V	TET2	-0.0250766	0.0145939	0.0568146	0.0151129	0.0764317	0.088039	0.109908	0.0903892
	PD41107	TET2nt-H1219Y	TET2	0.0448816	0.0938268	0.146906	0.0946605	0.0854975	0.10896	0.15401	0.112642
	PD41344	TET2nt-H1380D	TET2	0.0282454	0.0892299	0.151738	0.0898173	0.0564486	0.0947101	0.153142	0.0986842
	PD34487	TET2nt-H1380Y	TET2	-0.033059	0.0498942	0.135218	0.050474	0.0591923	0.0896374	0.157289	0.0967188
	PD41222	TET2nt-H1380Y	TET2	-0.113777	-0.0186513	0.0808308	-0.0179818	0.0115329	0.0541955	0.126842	0.0603659
	PD41211	TET2nt-H1380Y	TET2	0.0997112	0.140233	0.178767	0.139791	0.100847	0.140433	0.178826	0.140118
	PD41338	TET2nt-H1380Y	TET2	-0.0655758	-0.00133114	0.0676778	1.11e-05	0.0655949	0.0798603	0.108372	0.0830304
	PD34566	TET2nt-H1416R	TET2	-0.00623257	0.0581272	0.125525	0.0590187	0.0584156	0.085694	0.139551	0.0907106
	PD41080	TET2nt-H1868Y	TET2	-0.00615361	0.0364151	0.0816234	0.0366647	0.0815531	0.0937703	0.11562	0.0951666
	PD41190	TET2nt-H1881R	TET2	-0.0100487	0.0614074	0.12855	0.0602644	0.0569745	0.0851421	0.141108	0.0909798
	PD41163	TET2nt-H1912R	TET2	0.00569488	0.0907303	0.179353	0.0909892	0.0432934	0.100579	0.183702	0.10433
	PD34499	TET2nt-H269N	TET2	-0.0131677	0.0612921	0.137753	0.0614878	0.0194556	0.0726636	0.140553	0.0753961
	PD41345	TET2nt-H468R	TET2	-0.0067626	0.0750392	0.164762	0.0765046	0.0356552	0.088552	0.170444	0.0934319
	PD41275	TET2nt-I1873T	TET2	0.0346701	0.0950761	0.161457	0.096559	0.0601101	0.10139	0.164948	0.106002
	PD41127	TET2nt-I1873T	TET2	0.0273692	0.102493	0.177524	0.101965	0.0603071	0.111153	0.180807	0.114147
	PD41117	TET2nt-I1873T	TET2	0.235121	0.286727	0.344053	0.287667	0.235121	0.286727	0.344053	0.287667
	PD34499	TET2nt-I1873T	TET2	0.106836	0.132188	0.160501	0.132852	0.113608	0.133604	0.161446	0.135164
	PD41528	TET2nt-I1873T	TET2	-0.0663295	0.00504265	0.0820906	0.00615111	0.0591035	0.0801779	0.127672	0.0850834
	PD41304	TET2nt-K110R	TET2	0.00528549	0.0514098	0.0988214	0.0512369	0.0738306	0.0863968	0.117864	0.089926
	PD34565	TET2nt-L1311Q	TET2	0.00756771	0.062568	0.116156	0.0620043	0.0607413	0.0818339	0.128017	0.0863682
	PD41070	TET2nt-L1322P	TET2	0.00671033	0.0756341	0.150807	0.0759348	0.0643323	0.0959422	0.161697	0.101683
	PD41082	TET2nt-L1322Q	TET2	0.0591089	0.132718	0.203283	0.131821	0.0639255	0.133049	0.203532	0.133406
	PD41242	TET2nt-L1332P	TET2	0.152818	0.209347	0.267107	0.209708	0.152818	0.209347	0.267107	0.209708
	PD41297	TET2nt-L1418P	TET2	0.013739	0.0873821	0.160827	0.0880139	0.0521909	0.0961429	0.164303	0.10061
	PD34512	TET2nt-L1872P	TET2	-0.0201158	0.0581749	0.141964	0.0588922	0.0513019	0.0850138	0.156957	0.091679
	PD41166	TET2nt-M1333R	TET2	0.045709	0.109084	0.172774	0.109196	0.0610723	0.112244	0.173888	0.113833
	PD41246	TET2nt-N1266S	TET2	0.0126179	0.0781197	0.153066	0.0797227	0.0647395	0.0970913	0.161549	0.102426
	PD41530	TET2nt-P1194R	TET2	0.0150031	0.0999566	0.183158	0.0993237	0.0587744	0.109466	0.187401	0.114898
	PD34541	TET2nt-P1367L	TET2	0.0108923	0.0759349	0.140692	0.0764561	0.0516832	0.0877415	0.146125	0.09172
	PD41285	TET2nt-P288R	TET2	0.00825015	0.0757448	0.145166	0.076292	0.0632507	0.0965285	0.152728	0.100384
	PD41082	TET2nt-Q1274R	TET2	0.0283326	0.0785882	0.127346	0.0779776	0.0760977	0.0952361	0.134778	0.099466
	PD41106	TET2nt-Q1414E	TET2	0.0772888	0.139817	0.205066	0.140435	0.0794199	0.140092	0.205209	0.141043
	PD41086	TET2nt-Q1699R	TET2	-0.0140575	0.0557105	0.131311	0.056339	0.0476865	0.0802143	0.140589	0.0852509
	PD41105	TET2nt-Q70R	TET2	0.0426194	0.088109	0.13553	0.0889332	0.0814022	0.101251	0.142347	0.105014
	PD34523	TET2nt-Q909K	TET2	-0.0144466	0.0704001	0.159567	0.0709289	0.0264095	0.0822985	0.164562	0.0868681
	PD41340	TET2nt-R1214W	TET2	0.0324148	0.096558	0.160286	0.0975669	0.0671679	0.104874	0.164993	0.108701
	PD41128	TET2nt-R1261C	TET2	-0.000548872	0.0776425	0.150987	0.0761952	0.0533741	0.0930849	0.156715	0.0978849
	PD41203	TET2nt-R1359H	TET2	0.0276861	0.101652	0.182201	0.103492	0.0611347	0.111105	0.18557	0.116162
	PD41165	TET2nt-R1359S	TET2	0.0846317	0.146038	0.21039	0.14605	0.0856973	0.146283	0.21067	0.146786
	PD34502	TET2nt-R1878P	TET2	0.0145428	0.0876462	0.157709	0.0874609	0.0512537	0.0966473	0.160116	0.100173
	PD41188	TET2nt-R1926G	TET2	0.035256	0.114508	0.193874	0.114734	0.0580119	0.119854	0.195763	0.122892
	PD41266	TET2nt-S1290L	TET2	0.0764186	0.154227	0.225375	0.15385	0.0811561	0.154585	0.22558	0.155043
	PD34545	TET2nt-S1898F	TET2	0.01949	0.10206	0.180989	0.101099	0.0531718	0.110172	0.184539	0.113142
	PD34565	TET2nt-S817F	TET2	0.0411062	0.104135	0.169787	0.10547	0.0628484	0.108413	0.171058	0.111568
	PD41190	TET2nt-T1372I	TET2	0.13824	0.16918	0.201446	0.169637	0.138424	0.169223	0.201452	0.169684
	PD34559	TET2nt-T1393A	TET2	0.0376045	0.108949	0.182574	0.108672	0.058554	0.113464	0.184308	0.115942
	PD34545	TET2nt-T1399P	TET2	0.0116409	0.0832625	0.158004	0.0840317	0.0511406	0.0960274	0.161893	0.100319
	PD41098	TET2nt-T621N	TET2	0.0278861	0.0986239	0.168032	0.0992323	0.053157	0.103688	0.169976	0.106585
	PD34554	TET2nt-TET2:NM_001127208:exon7:c.3852_3854del:p.1284_1285del	TET2	0.0443901	0.106764	0.167003	0.106429	0.0777127	0.11462	0.170966	0.117922
	PD34527	TET2nt-V1417F	TET2	-0.000362117	0.0726253	0.143905	0.0727923	0.042862	0.0865704	0.149269	0.089834
	PD41306	TET2nt-V1417G	TET2	0.0273688	0.0952983	0.167556	0.0961879	0.0573779	0.102843	0.17149	0.106564
	PD41221	TET2nt-Y1902H	TET2	0.0202652	0.0994366	0.179028	0.0985783	0.0398366	0.10245	0.179873	0.104406
	PD34489	TET2t-A1769fs	TET2	-0.00834487	0.0596566	0.130407	0.0599222	0.0452867	0.0779398	0.13879	0.0841184
	PD34559	TET2t-C1211fs	TET2	0.00368132	0.0695226	0.137051	0.0695122	0.0521226	0.0850446	0.14281	0.0901651
	PD41143	TET2t-C1271fs	TET2	-0.0276328	0.0382173	0.106249	0.0383148	0.0601788	0.0803496	0.134685	0.0864953
	PD41124	TET2t-C1271X	TET2	0.00996149	0.0788231	0.143136	0.0779372	0.0304454	0.0821022	0.144533	0.0842742
	PD41235	TET2t-C973fs	TET2	0.0520075	0.115811	0.179187	0.115714	0.0647427	0.118062	0.180123	0.119315
	PD41146	TET2t-E1178fs	TET2	0.0336075	0.0663482	0.0985544	0.0661379	0.0847236	0.0919781	0.109397	0.0942095
	PD41530	TET2t-E1477fs	TET2	0.0169804	0.0817585	0.147778	0.0818261	0.0729591	0.099633	0.157587	0.105566
	PD41240	TET2t-E566X	TET2	-0.0126146	0.0583519	0.130952	0.0579425	0.0584522	0.0871515	0.142601	0.0919379
	PD41235	TET2t-E692X	TET2	-0.0357086	0.0257495	0.0887337	0.0257317	0.0565636	0.0743266	0.114363	0.0777315
	PD41266	TET2t-E808X	TET2	0.0161269	0.0800496	0.145607	0.0811312	0.0452169	0.0889237	0.148904	0.0920684
	PD41528	TET2t-F1597fs	TET2	0.0536439	0.0947131	0.134019	0.0947457	0.100835	0.113349	0.144178	0.116776
	PD41165	TET2t-F681fs	TET2	-0.0119299	0.0456039	0.106383	0.046433	0.050999	0.0744934	0.121474	0.0783439
	PD34554	TET2t-G1313fs	TET2	0.0567685	0.112244	0.168579	0.111689	0.073087	0.116049	0.170026	0.117719
	PD34550	TET2t-G1719fs	TET2	0.0288573	0.0924205	0.155571	0.0924194	0.0571344	0.100162	0.159692	0.103147
	PD41080	TET2t-G422fs	TET2	-0.00166856	0.0469141	0.0964177	0.0470931	0.0679095	0.0829727	0.119408	0.0864602
	PD41182	TET2t-G563X	TET2	-0.016311	0.0646869	0.142565	0.0632656	0.0309043	0.0786216	0.146099	0.0818275
	PD34561	TET2t-G898X	TET2	0.0557139	0.112041	0.172492	0.112792	0.0688312	0.113678	0.173156	0.116316
	PD41302	TET2t-H1778fs	TET2	0.0741881	0.129782	0.183638	0.129386	0.087739	0.132239	0.185975	0.133333
	PD41151	TET2t-H193fs	TET2	-0.0120461	0.0583945	0.131276	0.0598617	0.0492769	0.0826138	0.142444	0.0869945
	PD41082	TET2t-H435fs	TET2	0.0614358	0.120307	0.176618	0.120367	0.0760247	0.121824	0.17735	0.123772
	PD34554	TET2t-H650fs	TET2	-0.0424357	0.00606006	0.0568564	0.0061256	0.0809798	0.0910713	0.107101	0.0927661
	PD34495	TET2t-I1105fs	TET2	-0.0218603	0.0574357	0.139703	0.0580244	0.0445765	0.0811236	0.151326	0.0871566
	PD34509	TET2t-I1230fs	TET2	-0.00452682	0.0511536	0.109375	0.0515658	0.078022	0.0924692	0.128229	0.0971912
	PD41530	TET2t-I1859fs	TET2	0.0186002	0.0929392	0.172428	0.0942971	0.056523	0.104405	0.176029	0.10858
	PD34483	TET2t-I274fs	TET2	-0.00571727	0.0583907	0.119873	0.0578597	0.0659772	0.0891065	0.13227	0.0929068
	PD41242	TET2t-I274fs	TET2	0.147549	0.20655	0.262916	0.20554	0.147549	0.20655	0.262916	0.20554
	PD41240	TET2t-I274fs	TET2	-0.0317235	0.0504331	0.135467	0.0508569	0.0301767	0.0751451	0.144274	0.0797558
	PD41298	TET2t-I274fs	TET2	-0.0116735	0.0428309	0.101099	0.0426114	0.0607707	0.0787804	0.12064	0.0827715
	PD34502	TET2t-K1049fs	TET2	-0.0381405	0.0416057	0.121596	0.0405876	0.0208576	0.0672224	0.131103	0.0707424
	PD41071	TET2t-K1197X	TET2	0.0201264	0.0870976	0.15177	0.0864595	0.0487903	0.0949646	0.155427	0.0964905
	PD34548	TET2t-K1254fs	TET2	0.00687093	0.0787238	0.15311	0.0797267	0.0479866	0.0912963	0.158701	0.0959802
	PD41151	TET2t-K1488fs	TET2	-0.00230183	0.0715908	0.146615	0.0716302	0.0476984	0.0866957	0.153058	0.0917242
	PD41132	TET2t-K1533X	TET2	-0.00607464	0.0598746	0.130894	0.060352	0.0458858	0.0795606	0.139767	0.0840149
	PD41316	TET2t-K1720X	TET2	0.0234022	0.100959	0.176689	0.100355	0.0414486	0.105009	0.178519	0.106769
	PD41118	TET2t-K188fs	TET2	-0.028733	0.024584	0.0830438	0.0256866	0.064889	0.078798	0.117123	0.083015
	PD41242	TET2t-K603X	TET2	0.0225276	0.10019	0.187082	0.100793	0.0373591	0.102458	0.189835	0.105981
	PD41071	TET2t-K664fs	TET2	0.0067654	0.0744201	0.142062	0.0741557	0.040475	0.081562	0.145752	0.0855415
	PD41134	TET2t-K753fs	TET2	-0.0230666	0.0423762	0.11061	0.0431354	0.0407471	0.0697884	0.125602	0.0743312
	PD41124	TET2t-K944X	TET2	0.0132558	0.0810677	0.146724	0.0799742	0.0455487	0.0878746	0.148512	0.0913003
	PD34499	TET2t-L1447fs	TET2	0.0382883	0.090115	0.141903	0.0892189	0.0539358	0.0932092	0.14309	0.0948311
	PD41341	TET2t-L1511X	TET2	0.0178277	0.0679834	0.120453	0.0683544	0.0705928	0.0902393	0.129144	0.094164
	PD34541	TET2t-L1740X	TET2	-0.0488496	0.0234263	0.0995749	0.0239293	0.0244669	0.0597426	0.118223	0.0638664
	PD41280	TET2t-L1819fs	TET2	0.0097424	0.0748869	0.139637	0.0754074	0.0533261	0.0895912	0.144586	0.0931772
	PD41266	TET2t-L1819X	TET2	-0.0138182	0.0380623	0.0944481	0.0389037	0.0663923	0.0812014	0.119818	0.0863552
	PD41236	TET2t-L1916fs	TET2	-0.0147095	0.0461465	0.113291	0.0468022	0.043757	0.0701853	0.123597	0.0749834
	PD41318	TET2t-L199X	TET2	0.0158422	0.0891727	0.168784	0.0902496	0.0415347	0.098521	0.171366	0.101326
	PD41148	TET2t-L346fs	TET2	0.0429739	0.103777	0.165888	0.103725	0.0714751	0.10949	0.168701	0.113574
	PD34553	TET2t-L532X	TET2	-0.0216751	0.0500186	0.121239	0.0495007	0.0397603	0.0730927	0.131594	0.0779591
	PD41191	TET2t-L920X	TET2	-0.015858	0.0622344	0.142015	0.0620563	0.0563407	0.088511	0.154428	0.0949501
	PD34570	TET2t-M1028fs	TET2	-0.0316258	0.0236452	0.0806135	0.0241306	0.0727457	0.0866168	0.110642	0.0888134
	PD34540	TET2t-N1328fs	TET2	0.012459	0.0742783	0.136639	0.0738829	0.0730384	0.0970031	0.146913	0.101313
	PD41150	TET2t-N281fs	TET2	-0.00049878	0.0770746	0.149621	0.0762515	0.0441021	0.0895611	0.154982	0.0933056
	PD41253	TET2t-N338fs	TET2	0.069591	0.110059	0.149911	0.109598	0.0782963	0.111156	0.150243	0.112151
	PD41146	TET2t-N374fs	TET2	0.0386204	0.0860949	0.137753	0.0871004	0.0716843	0.0975839	0.143787	0.100485
	PD41229	TET2t-N528fs	TET2	-0.0138837	0.0269508	0.0648574	0.0263335	0.075215	0.0845563	0.110255	0.0869809
	PD34501	TET2t-N811fs	TET2	0.00755025	0.0880412	0.166669	0.0876501	0.0603286	0.104032	0.174171	0.109332
	PD34556	TET2t-N837fs	TET2	0.01673	0.0880196	0.15601	0.088028	0.0327725	0.0921595	0.156858	0.0933465
	PD41325	TET2t-NM_001127208:exon10:c.4183-2A>G	TET2	0.0345062	0.106274	0.178488	0.106627	0.0619238	0.112188	0.181687	0.115181
	PD34520	TET2t-NM_001127208:exon5:c.3501-2A>C	TET2	0.0583004	0.0978453	0.137551	0.097946	0.100851	0.116239	0.144882	0.118785
	PD41264	TET2t-NM_001127208:exon7:c.3804-2A>G	TET2	0.0290621	0.0815441	0.136753	0.0822523	0.0779087	0.099166	0.146262	0.103843
	PD41216	TET2t-NM_001127208:exon8:c.3955-2A>G	TET2	0.0227767	0.0958372	0.172086	0.0955031	0.0499815	0.102091	0.176785	0.105622
	PD34497	TET2t-NM_001127208:exon9:c.4182+2->T	TET2	0.126014	0.163564	0.198836	0.163311	0.128341	0.163752	0.198994	0.16391
	PD41105	TET2t-P101fs	TET2	0.0314418	0.0728989	0.118446	0.0739239	0.0763249	0.0933405	0.128425	0.0972323
	PD34497	TET2t-P1155fs	TET2	-0.00983691	0.0663355	0.14578	0.0663688	0.052046	0.092183	0.153459	0.0955534
	PD41161	TET2t-P1410fs	TET2	0.026173	0.0918853	0.159079	0.0920227	0.0474594	0.0970537	0.159971	0.0990627
	PD41161	TET2t-P1644fs	TET2	0.0215983	0.0811446	0.14238	0.0815535	0.0553197	0.0908705	0.147187	0.0943456
	PD42297	TET2t-P401fs	TET2	0.227097	0.271872	0.315659	0.271773	0.227097	0.271872	0.315659	0.271773
	PD41203	TET2t-P413fs	TET2	0.0899829	0.149524	0.204239	0.148593	0.0964113	0.150562	0.204438	0.150609
	PD41101	TET2t-Q1068X	TET2	0.0568987	0.106753	0.159229	0.107261	0.0718196	0.109395	0.159975	0.111515
	PD41330	TET2t-Q1501X	TET2	0.0150914	0.0871072	0.157581	0.0867623	0.0498189	0.0956796	0.159809	0.0983155
	PD34545	TET2t-Q1523X	TET2	0.00580591	0.0725464	0.138729	0.072492	0.0644085	0.0919219	0.149945	0.0974902
	PD41120	TET2t-Q1534X	TET2	0.0185057	0.084383	0.156089	0.0858414	0.0547869	0.0938201	0.159675	0.098592
	PD34523	TET2t-Q1537X	TET2	0.0330648	0.103347	0.174552	0.104064	0.0657421	0.113162	0.177966	0.116661
	PD41321	TET2t-Q1537X	TET2	0.040835	0.101573	0.164735	0.102233	0.0712505	0.109565	0.169274	0.113114
	PD41082	TET2t-Q1542X	TET2	0.0465926	0.105213	0.167839	0.106025	0.0640688	0.108871	0.169775	0.111964
	PD41169	TET2t-Q1542X	TET2	0.0116552	0.0884437	0.161271	0.0873158	0.0499236	0.0973717	0.166555	0.101174
	PD41073	TET2t-Q1553fs	TET2	-0.0044574	0.077125	0.154581	0.077072	0.0471042	0.0914044	0.159675	0.0952422
	PD34539	TET2t-Q1553fs	TET2	0.0637622	0.121137	0.17682	0.121135	0.070255	0.121988	0.177366	0.122949
	PD41256	TET2t-Q1624X	TET2	0.0522404	0.115124	0.17746	0.11422	0.0709024	0.11846	0.178964	0.120099
	PD34576	TET2t-Q1687X	TET2	0.00267355	0.077615	0.148347	0.076732	0.0528366	0.0907401	0.154686	0.0957067
	PD34503	TET2t-Q1828X	TET2	0.0306491	0.0913404	0.149586	0.0911388	0.0556694	0.0956728	0.152141	0.0988016
	PD41118	TET2t-Q185fs	TET2	-0.0241291	0.0332046	0.0928409	0.0334694	0.0618423	0.0789143	0.118631	0.0828107
	PD41293	TET2t-Q185fs	TET2	0.0378709	0.0922635	0.152313	0.0930852	0.0714258	0.10228	0.158457	0.106503
	PD41080	TET2t-Q232X	TET2	-0.0163688	0.054531	0.127168	0.0555628	0.0490281	0.0812039	0.14249	0.0858877
	PD41124	TET2t-Q317X	TET2	-0.0159383	0.0472631	0.108399	0.0465778	0.0494296	0.0714758	0.119862	0.0762
	PD41325	TET2t-Q321X	TET2	0.0234506	0.103421	0.179893	0.103061	0.0452456	0.10802	0.181205	0.109414
	PD41294	TET2t-Q321X	TET2	0.0163856	0.0667178	0.121683	0.0672863	0.0664302	0.0872578	0.130935	0.0913439
	PD41347	TET2t-Q324X	TET2	-0.0283374	0.0463309	0.128964	0.0479483	0.0492762	0.0820451	0.142134	0.086641
	PD34499	TET2t-Q417X	TET2	0.0212164	0.0889567	0.161793	0.0911882	0.0435896	0.095247	0.164697	0.0985536
	PD34489	TET2t-Q461fs	TET2	0.017277	0.0926908	0.173117	0.0932896	0.0347737	0.0971005	0.174775	0.0994556
	PD41315	TET2t-Q526fs	TET2	0.0151137	0.0856153	0.153134	0.0851663	0.0466384	0.0928518	0.156188	0.0957295
	PD41136	TET2t-Q531fs	TET2	-0.0292652	0.00958925	0.0478923	0.00960836	0.088839	0.0983838	0.104373	0.0970668
	PD41194	TET2t-Q618fs	TET2	0.172671	0.211768	0.252422	0.212241	0.172671	0.211768	0.252422	0.212241
	PD41083	TET2t-Q618X	TET2	-0.0316939	0.0366204	0.107035	0.0380787	0.0279957	0.0624276	0.122312	0.0664171
	PD41157	TET2t-Q649X	TET2	0.0308546	0.0850463	0.144723	0.0857996	0.0797265	0.103152	0.150889	0.108202
	PD34527	TET2t-Q674X	TET2	0.189033	0.230797	0.275384	0.231664	0.189033	0.230797	0.275384	0.231664
	PD41183	TET2t-Q745X	TET2	0.039236	0.100177	0.164678	0.101108	0.0667225	0.108353	0.167367	0.111915
	PD41135	TET2t-Q749X	TET2	0.0107895	0.0700955	0.131155	0.0702729	0.060859	0.0873485	0.138714	0.092363
	PD41529	TET2t-Q778X	TET2	-0.0292115	0.0548923	0.134854	0.0542366	0.0402438	0.0810145	0.148635	0.0858852
	PD41151	TET2t-Q831fs	TET2	0.0106438	0.07459	0.142523	0.0757641	0.0614084	0.0926126	0.150472	0.0968229
	PD41146	TET2t-Q866X	TET2	-0.0116495	0.0585879	0.129798	0.0588755	0.0423264	0.0756781	0.137255	0.081252
	PD41345	TET2t-Q888X	TET2	0.0906214	0.148547	0.205975	0.148254	0.0948636	0.149142	0.206566	0.149661
	PD41221	TET2t-Q888X	TET2	0.0234653	0.0963349	0.164374	0.0952828	0.0489594	0.102627	0.166417	0.104177
	PD41221	TET2t-Q916X	TET2	-0.0119825	0.0528171	0.117992	0.0523641	0.056501	0.0804133	0.130165	0.0855877
	PD41237	TET2t-Q917X	TET2	0.0888652	0.149005	0.207251	0.148458	0.0916912	0.149472	0.207343	0.149435
	PD34477	TET2t-Q962X	TET2	-0.0439132	0.0131791	0.0784782	0.014946	0.0554677	0.0726087	0.117303	0.0776528
	PD41347	TET2t-Q976fs	TET2	0.0199342	0.06012	0.101669	0.0604132	0.0882971	0.0978024	0.121944	0.100532
	PD41223	TET2t-Q976X	TET2	-0.00382134	0.0600583	0.126922	0.0599745	0.0545696	0.0840728	0.135414	0.0878295
	PD34492	TET2t-R1216X	TET2	0.00572434	0.0749912	0.144353	0.0748156	0.0477838	0.0896322	0.150162	0.0930853
	PD41306	TET2t-R1307fs	TET2	0.0205067	0.104528	0.186247	0.104592	0.0390027	0.107585	0.187056	0.109216
	PD41160	TET2t-R1455fs	TET2	0.102983	0.153135	0.201087	0.152419	0.106603	0.15353	0.201432	0.153374
	PD34497	TET2t-R544X	TET2	-0.00562122	0.064113	0.133129	0.0639351	0.0627702	0.088837	0.143532	0.0944131
	PD41142	TET2t-R544X	TET2	-0.0103464	0.0655249	0.138937	0.0657054	0.0314114	0.0776535	0.144174	0.0810135
	PD41145	TET2t-R550X	TET2	-0.0422946	0.0307815	0.105379	0.0311493	0.0169914	0.0569839	0.120732	0.0611941
	PD41161	TET2t-S1039X	TET2	0.0293283	0.096206	0.163442	0.0965804	0.0518108	0.101387	0.164974	0.104005
	PD41322	TET2t-S1059X	TET2	0.0433392	0.117344	0.186638	0.11702	0.0662729	0.120127	0.189201	0.122894
	PD41316	TET2t-S1369X	TET2	0.00432295	0.0650933	0.124137	0.0641415	0.0648047	0.08841	0.13618	0.0930246
	PD41203	TET2t-S1586fs	TET2	-0.001544	0.0819844	0.163865	0.0811553	0.0425601	0.0936597	0.167355	0.0981809
	PD41242	TET2t-S1798X	TET2	0.0337092	0.105282	0.175706	0.104306	0.0525504	0.108432	0.176885	0.109644
	PD41082	TET2t-S315fs	TET2	0.0702907	0.113416	0.157653	0.113867	0.0858254	0.117212	0.159452	0.119361
	PD34488	TET2t-S402X	TET2	0.0120024	0.0834151	0.152844	0.083631	0.0437677	0.0910351	0.15549	0.0937945
	PD41191	TET2t-S473fs	TET2	-0.0158588	0.0660126	0.152179	0.0670026	0.0384627	0.08616	0.159882	0.0912082
	PD41216	TET2t-S509X	TET2	0.0117938	0.0511788	0.093574	0.051616	0.0834893	0.0928518	0.111093	0.0945831
	PD41341	TET2t-S56fs	TET2	0.0237357	0.0887821	0.150965	0.0880928	0.054054	0.0954307	0.153876	0.0982645
	PD34499	TET2t-S675X	TET2	-0.0182611	0.0445749	0.107473	0.0442519	0.0471294	0.0713155	0.123556	0.0761276
	PD41108	TET2t-S675X	TET2	0.0249501	0.0880452	0.149286	0.0874799	0.0533737	0.0965193	0.15205	0.0993213
	PD41121	TET2t-S792X	TET2	0.0214794	0.101951	0.176674	0.101206	0.0501291	0.107096	0.178425	0.109684
	PD34556	TET2t-T1086fs	TET2	0.0451532	0.116005	0.190763	0.11685	0.052331	0.117292	0.191039	0.119461
	PD41262	TET2t-T1091fs	TET2	0.0817804	0.115141	0.148114	0.114566	0.0966772	0.118642	0.150267	0.120158
	PD41247	TET2t-T1331fs	TET2	0.0221037	0.100153	0.176671	0.0997389	0.0561321	0.108879	0.17883	0.111735
	PD41256	TET2t-T1554fs	TET2	0.0316941	0.108693	0.184869	0.108685	0.0412611	0.110445	0.184944	0.111224
	PD34477	TET2t-T621fs	TET2	0.0260635	0.0923068	0.16266	0.093212	0.0488619	0.096666	0.165011	0.10015
	PD41248	TET2t-T759fs	TET2	0.0261397	0.105143	0.181523	0.104284	0.0427558	0.107902	0.182794	0.109269
	PD41165	TET2t-V1054fs	TET2	0.00666789	0.0719337	0.137345	0.0720439	0.0338464	0.0780214	0.139315	0.0808825
	PD34510	TET2t-V1432fs	TET2	-0.00633688	0.0600826	0.126893	0.0602245	0.0572954	0.0844762	0.141037	0.0897638
	PD34505	TET2t-W1847X	TET2	0.0424114	0.110753	0.185009	0.11171	0.0808562	0.119648	0.189935	0.125606
	PD41191	TET2t-W1847X	TET2	0.0103706	0.0635695	0.119013	0.0644696	0.108297	0.119246	0.152066	0.12272
	PD34499	TET2t-Y1294fs	TET2	0.139463	0.189195	0.237298	0.18868	0.139463	0.189195	0.237298	0.18868
	PD41218	TET2t-Y1649X	TET2	0.0187541	0.0910861	0.163961	0.0910282	0.0408757	0.096161	0.165858	0.0980501
	PD41266	TET2t-Y1766X	TET2	0.0415309	0.110784	0.176754	0.110557	0.0494247	0.111879	0.176965	0.11285
	PD41080	TP53nt-C176F	TP53	-0.0486663	0.0145804	0.07837	0.01499	0.0609968	0.0770433	0.112304	0.0811251
	PD41078	TP53nt-C242F	TP53	0.00215789	0.0640495	0.122466	0.0635651	0.0566026	0.0833767	0.130684	0.0869855
	PD34533	TP53nt-F212V	TP53	-0.0185643	0.0593521	0.139686	0.0597846	0.0439492	0.0823786	0.150704	0.0871777
	PD41131	TP53nt-G187S	TP53	-0.0690442	0.0031632	0.0716093	0.00282867	0.0312641	0.0552412	0.099211	0.0588317
	PD41338	TP53nt-G244S	TP53	0.0208639	0.0859643	0.15085	0.0862325	0.0668781	0.0996984	0.157525	0.104655
	PD41344	TP53nt-I195T	TP53	-0.0125061	0.0649672	0.142706	0.0652485	0.0372274	0.0785037	0.150172	0.0836054
	PD34517	TP53nt-L336V	TP53	-0.0550813	0.0325688	0.119014	0.0322971	0.0313426	0.0707829	0.134894	0.075304
	PD41528	TP53nt-M237V	TP53	0.074938	0.168888	0.262355	0.168942	0.0829896	0.170627	0.262379	0.171323
	PD41165	TP53nt-M237V	TP53	0.00977774	0.104928	0.204769	0.1054	0.0484234	0.114735	0.208706	0.119642
	PD41532	TP53nt-M246V	TP53	-0.0147502	0.0662202	0.146441	0.0660781	0.0440932	0.084934	0.156285	0.0902303
	PD41339	TP53nt-N239S	TP53	0.00935345	0.083359	0.16208	0.0840919	0.0496108	0.0958137	0.167042	0.0996814
	PD34477	TP53nt-P151R	TP53	-0.0379425	0.0306853	0.0979008	0.0302395	0.0524792	0.07443	0.1159	0.0779226
	PD41071	TP53nt-P72S	TP53	-0.0201133	0.0395705	0.100137	0.0399839	0.0590334	0.0781349	0.122331	0.0823874
	PD41311	TP53nt-R158H	TP53	-0.0268208	0.0591768	0.15152	0.0603262	0.0265807	0.0791941	0.156526	0.0834564
	PD34527	TP53nt-R175G	TP53	-0.00487009	0.0510556	0.108744	0.0516157	0.0622911	0.0828111	0.122592	0.0861876
	PD34566	TP53nt-R175H	TP53	-0.0746203	0.00112231	0.0775403	0.00140883	0.0163882	0.0522328	0.104533	0.0551807
	PD41124	TP53nt-R181P	TP53	-0.0297614	0.0353965	0.102403	0.0358609	0.0438581	0.0679519	0.11892	0.072542
	PD41270	TP53nt-R248Q	TP53	0.0410433	0.105109	0.173171	0.105409	0.0617093	0.110172	0.17432	0.112925
	PD41174	TP53nt-R248W	TP53	0.00344796	0.0975469	0.194217	0.0981127	0.0561343	0.111298	0.198951	0.116407
	PD34485	TP53nt-R248W	TP53	-0.0602639	0.0430979	0.149868	0.0440887	0.0539621	0.0947546	0.17833	0.101901
	PD41099	TP53nt-R273G	TP53	-0.00382677	0.087988	0.168635	0.0853594	0.0286006	0.0945088	0.170503	0.0963894
	PD41081	TP53nt-R273H	TP53	0.0302561	0.0970617	0.16758	0.097427	0.0663743	0.107254	0.172492	0.111152
	PD42295	TP53nt-R273H	TP53	-0.0136444	0.112109	0.231542	0.110204	0.0448029	0.124988	0.236481	0.130053
	PD34506	TP53nt-R273L	TP53	-0.0686527	0.000931817	0.0772244	0.00129128	0.0523528	0.0752994	0.117719	0.0787662
	PD41203	TP53nt-R282W	TP53	-0.0804557	0.0202956	0.121455	0.0197836	0.0623418	0.0900262	0.154623	0.0969269
	PD41194	TP53nt-R282W	TP53	-0.0714327	0.020747	0.115113	0.0200726	0.0420864	0.0726036	0.146812	0.0805646
	PD41238	TP53nt-V272G	TP53	-0.0281186	0.0515177	0.132323	0.0529546	0.0458802	0.0826618	0.152134	0.0878403
	PD41088	TP53nt-V272M	TP53	-0.054118	0.0214917	0.0989253	0.0220826	0.0356481	0.0641606	0.123797	0.0696768
	PD41288	TP53nt-Y220C	TP53	-0.0253389	0.0692168	0.163893	0.0684656	0.0606908	0.101482	0.177424	0.107141
	PD34502	TP53nt-Y220C	TP53	-0.0516498	0.0550679	0.159503	0.0550686	0.0339061	0.0874442	0.171557	0.0921614
	PD41233	TP53t-Q317X	TP53	-0.192845	-0.100607	-0.0053704	-0.10038	0.00578145	0.0328375	0.104151	0.0373823
	PD34563	TP53t-W146X	TP53	-0.109173	-0.00919143	0.0851722	-0.0097266	0.0126858	0.0549023	0.111474	0.0576693
	PD41081	U2AF1-Q157P	U2AF1	0.181636	0.25104	0.330435	0.252598	0.181636	0.25104	0.330435	0.252598
	PD41221	U2AF1-Q157P	U2AF1	0.155516	0.267435	0.378853	0.266818	0.155516	0.267435	0.378853	0.266818
	PD34512	U2AF1-Q157P	U2AF1	0.17108	0.26671	0.367254	0.267723	0.171273	0.266783	0.367256	0.267807
	PD34493	U2AF1-Q157R	U2AF1	0.305218	0.381004	0.462813	0.382375	0.305218	0.381004	0.462813	0.382375
	PD41345	U2AF1-Q157R	U2AF1	0.231523	0.340585	0.448365	0.340614	0.231523	0.340585	0.448365	0.340614
	PD41169	U2AF1-Q157R	U2AF1	0.249712	0.355756	0.470953	0.357336	0.249712	0.355756	0.470953	0.357336
	PD41233	U2AF1-R156H	U2AF1	0.0730606	0.172914	0.269535	0.172567	0.0799531	0.173715	0.269721	0.174157
	PD34542	U2AF1-S34F	U2AF1	0.109823	0.210037	0.316684	0.211606	0.112061	0.210409	0.316735	0.212373
