# Supplementary material for: The longitudinal dynamics and natural history of clonal haematopoiesis
Source: Nature. 2022 Jun 1;606(7913):335–42. doi: 10.1038/s41586-022-04785-z (PMC9177423; doi:10.1038/s41586-022-04785-z)
Supplement: Supplementary file 14 — Supplementary Table 11 [file 41586_2022_4785_MOESM14_ESM.xlsx]

## Sheet: Sheet1
	Table 11 | Annual clonal growth rates associated with DNMT3A hotspot mutations in younger (Watson et al) vs older (our study) individuals
	Gene_Mutation	Annual growth in older age (Fabre et al) (%/y)		Annual growth in younger age (Watson et al) (%/y)
		Rate	95% CI	Rate	95% CI
	DNMT3A_R882C	1.7584	(-6.8 - 11.5)	18.6996	(18.2 - 19.4)
	DNMT3A_R882H	5.51509	(0.7 - 10.9)	14.756	(14.1 - 15.7)
	DNMT3A_R736H	10.2576	(3.2 - 17.6)	14.0909	(13.2 - 15.4)
	DNMT3A_R736C	7.25622	(0.7 - 14.1)	12.3088	(11.6 - 13.4)
