# Supplementary material for: The longitudinal dynamics and natural history of clonal haematopoiesis
Source: Nature. 2022 Jun 1;606(7913):335–42. doi: 10.1038/s41586-022-04785-z (PMC9177423; doi:10.1038/s41586-022-04785-z)
Supplement: Supplementary file 15 — Supplementary Table 12 [file 41586_2022_4785_MOESM15_ESM.xlsx]

## Sheet: Sheet1
	Table 12a | SardiNIA samples sequenced in replicate
	Sample ID	Study Phase	Replicate	Chromosome	Position	WT	MT	VAF	Gene	Protein	Effect
	PD34543	4	1	2	209113112	C	T	0.105754	IDH1	p.R132H	Missense
	PD34543	4	2	2	209113112	C	T	0.114	IDH1	p.R132H	Missense
	PD34543	4	3	2	209113112	C	T	0.1274	IDH1	p.R132H	Missense
	PD34543	4	1	9	5073770	G	T	0.0528402	JAK2	p.V617F	Missense
	PD34543	4	2	9	5073770	G	T	0.043	JAK2	p.V617F	Missense
	PD34543	4	3	9	5073770	G	T	0.0477	JAK2	p.V617F	Missense
	PD34543	4	1	17	74732959	G	T	0.0718232	SRSF2	p.P95H	Missense
	PD34543	4	2	17	74732959	G	T	0.0927	SRSF2	p.P95H	Missense
	PD34543	4	3	17	74732959	G	T	0.0738	SRSF2	p.P95H	Missense
	PD34543	4	1	20	57428431	T	C	0.0207469	GNAS	p.A37A	Synonymous
	PD34543	4	2	20	57428431	T	C	0.0163	GNAS	p.A37A	Synonymous
	PD34543	4	3	20	57428431	T	C	0.0223	GNAS	p.A37A	Synonymous
	PD34543	4	1	X	133551331	A	G	0.023416	PHF6	p.?	SpliceSite
	PD34543	4	2	X	133551331	A	G	0.01665	PHF6	p.?	SpliceSite
	PD34543	4	3	X	133551331	A	G	0.0271	PHF6	p.?	SpliceSite
	PD41087	2	1	17	74732959	G	A	0.000765697	SRSF2	p.P95L	Missense
	PD41087	2	2	17	74732959	G	A	0	SRSF2	p.P95L	Missense
	PD41087	2	3	17	74732959	G	A	0	SRSF2	p.P95L	Missense
	PD41087	3	1	17	74732959	G	A	0.00609756	SRSF2	p.P95L	Missense
	PD41087	3	2	17	74732959	G	A	0.0024	SRSF2	p.P95L	Missense
	PD41087	3	3	17	74732959	G	A	0.0045	SRSF2	p.P95L	Missense
	PD41087	4	1	17	74732959	G	A	0.115974	SRSF2	p.P95L	Missense
	PD41087	4	2	17	74732959	G	A	0.1348	SRSF2	p.P95L	Missense
	PD41087	4	3	17	74732959	G	A	0.1098	SRSF2	p.P95L	Missense
	PD41087	5	1	17	74732959	G	A	0.0158014	SRSF2	p.P95L	Missense
	PD41087	5	2	17	74732959	G	A	0.0108	SRSF2	p.P95L	Missense
	PD41087	5	3	17	74732959	G	A	0.007	SRSF2	p.P95L	Missense
	PD41087	2	1	17	74732959	G	T	0.000765697	SRSF2	p.P95H	Missense
	PD41087	2	2	17	74732959	G	T	0	SRSF2	p.P95H	Missense
	PD41087	2	3	17	74732959	G	T	0	SRSF2	p.P95H	Missense
	PD41087	3	1	17	74732959	G	T	0.00204082	SRSF2	p.P95H	Missense
	PD41087	3	2	17	74732959	G	T	0	SRSF2	p.P95H	Missense
	PD41087	3	3	17	74732959	G	T	0	SRSF2	p.P95H	Missense
	PD41087	4	1	17	74732959	G	T	0.013431	SRSF2	p.P95H	Missense
	PD41087	4	2	17	74732959	G	T	0.0284	SRSF2	p.P95H	Missense
	PD41087	4	3	17	74732959	G	T	0.0284	SRSF2	p.P95H	Missense
	PD41087	5	1	17	74732959	G	T	0.292208	SRSF2	p.P95H	Missense
	PD41087	5	2	17	74732959	G	T	0.2995	SRSF2	p.P95H	Missense
	PD41087	5	3	17	74732959	G	T	0.2946	SRSF2	p.P95H	Missense
	PD41087	2	1	17	74733113	A	G	0	SRSF2	p.Y44H	Missense
	PD41087	2	2	17	74733113	A	G	0	SRSF2	p.Y44H	Missense
	PD41087	2	3	17	74733113	A	G	0	SRSF2	p.Y44H	Missense
	PD41087	3	1	17	74733113	A	G	0	SRSF2	p.Y44H	Missense
	PD41087	3	2	17	74733113	A	G	0	SRSF2	p.Y44H	Missense
	PD41087	3	3	17	74733113	A	G	0	SRSF2	p.Y44H	Missense
	PD41087	4	1	17	74733113	A	G	0.0199852	SRSF2	p.Y44H	Missense
	PD41087	4	2	17	74733113	A	G	0.0212	SRSF2	p.Y44H	Missense
	PD41087	4	3	17	74733113	A	G	0.0147	SRSF2	p.Y44H	Missense
	PD41087	5	1	17	74733113	A	G	0.0165975	SRSF2	p.Y44H	Missense
	PD41087	5	2	17	74733113	A	G	0.0155	SRSF2	p.Y44H	Missense
	PD41087	5	3	17	74733113	A	G	0.0304	SRSF2	p.Y44H	Missense
	PD41087	2	1	20	31023231	G	T	0.000596303	ASXL1	p.E906X	Nonsense
	PD41087	2	2	20	31023231	G	T	0	ASXL1	p.E906X	Nonsense
	PD41087	2	3	20	31023231	G	T	0	ASXL1	p.E906X	Nonsense
	PD41087	3	1	20	31023231	G	T	0	ASXL1	p.E906X	Nonsense
	PD41087	3	2	20	31023231	G	T	0	ASXL1	p.E906X	Nonsense
	PD41087	3	3	20	31023231	G	T	0	ASXL1	p.E906X	Nonsense
	PD41087	4	1	20	31023231	G	T	0.000684463	ASXL1	p.E906X	Nonsense
	PD41087	4	2	20	31023231	G	T	0.003	ASXL1	p.E906X	Nonsense
	PD41087	4	3	20	31023231	G	T	0.003	ASXL1	p.E906X	Nonsense
	PD41087	5	1	20	31023231	G	T	0.0143043	ASXL1	p.E906X	Nonsense
	PD41087	5	2	20	31023231	G	T	0.0247	ASXL1	p.E906X	Nonsense
	PD41087	5	3	20	31023231	G	T	0.0284	ASXL1	p.E906X	Nonsense
	PD41087	2	1	X	53436412	C	T	0.322368	SMC1A	p.R404Q	Missense
	PD41087	2	2	X	53436412	C	T	0.30445	SMC1A	p.R404Q	Missense
	PD41087	2	3	X	53436412	C	T	0.30755	SMC1A	p.R404Q	Missense
	PD41087	3	1	X	53436412	C	T	0.357266	SMC1A	p.R404Q	Missense
	PD41087	3	2	X	53436412	C	T	0.3728	SMC1A	p.R404Q	Missense
	PD41087	3	3	X	53436412	C	T	0.3649	SMC1A	p.R404Q	Missense
	PD41087	4	1	X	53436412	C	T	0.37774	SMC1A	p.R404Q	Missense
	PD41087	4	2	X	53436412	C	T	0.39435	SMC1A	p.R404Q	Missense
	PD41087	4	3	X	53436412	C	T	0.3889	SMC1A	p.R404Q	Missense
	PD41087	5	1	X	53436412	C	T	0.38958	SMC1A	p.R404Q	Missense
	PD41087	5	2	X	53436412	C	T	0.38045	SMC1A	p.R404Q	Missense
	PD41087	5	3	X	53436412	C	T	0.38825	SMC1A	p.R404Q	Missense
	PD41087	2	1	X	133527665	G	A	0	PHF6	p.?	SpliceSite
	PD41087	2	2	X	133527665	G	A	0	PHF6	p.?	SpliceSite
	PD41087	2	3	X	133527665	G	A	0	PHF6	p.?	SpliceSite
	PD41087	3	1	X	133527665	G	A	0.00153374	PHF6	p.?	SpliceSite
	PD41087	3	2	X	133527665	G	A	0.00265	PHF6	p.?	SpliceSite
	PD41087	3	3	X	133527665	G	A	0.00285	PHF6	p.?	SpliceSite
	PD41087	4	1	X	133527665	G	A	0.0291262	PHF6	p.?	SpliceSite
	PD41087	4	2	X	133527665	G	A	0.02735	PHF6	p.?	SpliceSite
	PD41087	4	3	X	133527665	G	A	0.0199	PHF6	p.?	SpliceSite
	PD41087	5	1	X	133527665	G	A	0.0561927	PHF6	p.?	SpliceSite
	PD41087	5	2	X	133527665	G	A	0.0641	PHF6	p.?	SpliceSite
	PD41087	5	3	X	133527665	G	A	0.06025	PHF6	p.?	SpliceSite
	PD41160	1	2	2	25466800	G	A	0.0169	DNMT3A	p.R635W	Missense
	PD41160	1	3	2	25466800	G	A	0.0061	DNMT3A	p.R635W	Missense
	PD41160	2	1	2	25466800	G	A	0.00706436	DNMT3A	p.R635W	Missense
	PD41160	2	2	2	25466800	G	A	0.0108	DNMT3A	p.R635W	Missense
	PD41160	2	3	2	25466800	G	A	0.0155	DNMT3A	p.R635W	Missense
	PD41160	3	1	2	25466800	G	A	0.0165531	DNMT3A	p.R635W	Missense
	PD41160	3	2	2	25466800	G	A	0.0328	DNMT3A	p.R635W	Missense
	PD41160	3	3	2	25466800	G	A	0.0152	DNMT3A	p.R635W	Missense
	PD41160	4	1	2	25466800	G	A	0.0322862	DNMT3A	p.R635W	Missense
	PD41160	4	2	2	25466800	G	A	0.0233	DNMT3A	p.R635W	Missense
	PD41160	4	3	2	25466800	G	A	0.0349	DNMT3A	p.R635W	Missense
	PD41160	5	1	2	25466800	G	A	0.048951	DNMT3A	p.R635W	Missense
	PD41160	5	2	2	25466800	G	A	0.0437	DNMT3A	p.R635W	Missense
	PD41160	5	3	2	25466800	G	A	0.0706	DNMT3A	p.R635W	Missense
	PD41160	1	1	2	25466800	G	A	0.00536481	DNMT3A	p.R635W	Missense
	PD41246	1	1	4	106164929	A	G	0.012069	TET2	p.N1266S	Missense
	PD41246	1	2	4	106164929	A	G	0.0361	TET2	p.N1266S	Missense
	PD41246	1	3	4	106164929	A	G	0.0147	TET2	p.N1266S	Missense
	PD41246	2	1	4	106164929	A	G	0.0194986	TET2	p.N1266S	Missense
	PD41246	2	2	4	106164929	A	G	0.0078	TET2	p.N1266S	Missense
	PD41246	2	3	4	106164929	A	G	0.0168	TET2	p.N1266S	Missense
	PD41246	3	1	4	106164929	A	G	0.017452	TET2	p.N1266S	Missense
	PD41246	3	2	4	106164929	A	G	0.0188	TET2	p.N1266S	Missense
	PD41246	3	3	4	106164929	A	G	0.0207	TET2	p.N1266S	Missense
	PD41246	4	1	4	106164929	A	G	0.0206327	TET2	p.N1266S	Missense
	PD41246	4	2	4	106164929	A	G	0.0325	TET2	p.N1266S	Missense
	PD41246	4	3	4	106164929	A	G	0.0498	TET2	p.N1266S	Missense
	PD41246	1	1	7	148511184	G	A	0.00611154	EZH2	p.T573I	Missense
	PD41246	1	2	7	148511184	G	A	0.0049	EZH2	p.T573I	Missense
	PD41246	1	3	7	148511184	G	A	0.0063	EZH2	p.T573I	Missense
	PD41246	2	1	7	148511184	G	A	0.00141945	EZH2	p.T573I	Missense
	PD41246	2	2	7	148511184	G	A	0.0017	EZH2	p.T573I	Missense
	PD41246	2	3	7	148511184	G	A	0.0036	EZH2	p.T573I	Missense
	PD41246	3	1	7	148511184	G	A	0.0056	EZH2	p.T573I	Missense
	PD41246	3	2	7	148511184	G	A	0	EZH2	p.T573I	Missense
	PD41246	3	3	7	148511184	G	A	0.009	EZH2	p.T573I	Missense
	PD41246	4	1	7	148511184	G	A	0.00520833	EZH2	p.T573I	Missense
	PD41246	4	2	7	148511184	G	A	0.0055	EZH2	p.T573I	Missense
	PD41246	4	3	7	148511184	G	A	0	EZH2	p.T573I	Missense
	PD41246	1	1	9	5073770	G	T	0.00502008	JAK2	p.V617F	Missense
	PD41246	1	2	9	5073770	G	T	0.0135	JAK2	p.V617F	Missense
	PD41246	1	3	9	5073770	G	T	0.0187	JAK2	p.V617F	Missense
	PD41246	2	1	9	5073770	G	T	0.0142315	JAK2	p.V617F	Missense
	PD41246	2	2	9	5073770	G	T	0.01	JAK2	p.V617F	Missense
	PD41246	2	3	9	5073770	G	T	0.021	JAK2	p.V617F	Missense
	PD41246	3	1	9	5073770	G	T	0.0264831	JAK2	p.V617F	Missense
	PD41246	3	2	9	5073770	G	T	0.0208	JAK2	p.V617F	Missense
	PD41246	3	3	9	5073770	G	T	0.0215	JAK2	p.V617F	Missense
	PD41246	4	1	9	5073770	G	T	0.0579545	JAK2	p.V617F	Missense
	PD41246	4	2	9	5073770	G	T	0.0639	JAK2	p.V617F	Missense
	PD41246	4	3	9	5073770	G	T	0.0544	JAK2	p.V617F	Missense
	PD41276	1	1	2	198266834	T	C	0	SF3B1	p.K700E	Missense
	PD41276	1	2	2	198266834	T	C	0	SF3B1	p.K700E	Missense
	PD41276	1	3	2	198266834	T	C	0.0043	SF3B1	p.K700E	Missense
	PD41276	2	1	2	198266834	T	C	0.00393082	SF3B1	p.K700E	Missense
	PD41276	2	2	2	198266834	T	C	0.0056	SF3B1	p.K700E	Missense
	PD41276	2	3	2	198266834	T	C	0.0016	SF3B1	p.K700E	Missense
	PD41276	3	1	2	198266834	T	C	0.00624512	SF3B1	p.K700E	Missense
	PD41276	3	2	2	198266834	T	C	0.0065	SF3B1	p.K700E	Missense
	PD41276	3	3	2	198266834	T	C	0.0047	SF3B1	p.K700E	Missense
	PD41276	4	1	2	198266834	T	C	0.00555042	SF3B1	p.K700E	Missense
	PD41276	4	2	2	198266834	T	C	0.0047	SF3B1	p.K700E	Missense
	PD41276	4	3	2	198266834	T	C	0.0017	SF3B1	p.K700E	Missense
	PD41276	5	1	2	198266834	T	C	0.0109797	SF3B1	p.K700E	Missense
	PD41276	5	2	2	198266834	T	C	0.0031	SF3B1	p.K700E	Missense
	PD41276	5	3	2	198266834	T	C	0.0115	SF3B1	p.K700E	Missense
	PD41276	1	1	2	198267359	C	G	0.0228659	SF3B1	p.K666N	Missense
	PD41276	1	2	2	198267359	C	G	0.0422	SF3B1	p.K666N	Missense
	PD41276	1	3	2	198267359	C	G	0.0294	SF3B1	p.K666N	Missense
	PD41276	2	1	2	198267359	C	G	0.0959024	SF3B1	p.K666N	Missense
	PD41276	2	2	2	198267359	C	G	0.1111	SF3B1	p.K666N	Missense
	PD41276	2	3	2	198267359	C	G	0.1075	SF3B1	p.K666N	Missense
	PD41276	3	1	2	198267359	C	G	0.185004	SF3B1	p.K666N	Missense
	PD41276	3	2	2	198267359	C	G	0.197	SF3B1	p.K666N	Missense
	PD41276	3	3	2	198267359	C	G	0.1884	SF3B1	p.K666N	Missense
	PD41276	4	1	2	198267359	C	G	0.296703	SF3B1	p.K666N	Missense
	PD41276	4	2	2	198267359	C	G	0.2608	SF3B1	p.K666N	Missense
	PD41276	4	3	2	198267359	C	G	0.3153	SF3B1	p.K666N	Missense
	PD41276	5	1	2	198267359	C	G	0.359111	SF3B1	p.K666N	Missense
	PD41276	5	2	2	198267359	C	G	0.3459	SF3B1	p.K666N	Missense
	PD41276	5	3	2	198267359	C	G	0.3649	SF3B1	p.K666N	Missense
	PD41276	1	1	9	139438556	T	C	0.00634417	NOTCH1	p.?	SpliceSite
	PD41276	1	2	9	139438556	T	C	0.0095	NOTCH1	p.?	SpliceSite
	PD41276	1	3	9	139438556	T	C	0.0124	NOTCH1	p.?	SpliceSite
	PD41276	2	1	9	139438556	T	C	0.00234742	NOTCH1	p.?	SpliceSite
	PD41276	2	2	9	139438556	T	C	0.0031	NOTCH1	p.?	SpliceSite
	PD41276	2	3	9	139438556	T	C	0.0016	NOTCH1	p.?	SpliceSite
	PD41276	3	1	9	139438556	T	C	0.000759878	NOTCH1	p.?	SpliceSite
	PD41276	3	2	9	139438556	T	C	0.002	NOTCH1	p.?	SpliceSite
	PD41276	3	3	9	139438556	T	C	0	NOTCH1	p.?	SpliceSite
	PD41276	4	1	9	139438556	T	C	0	NOTCH1	p.?	SpliceSite
	PD41276	4	2	9	139438556	T	C	0	NOTCH1	p.?	SpliceSite
	PD41276	4	3	9	139438556	T	C	0	NOTCH1	p.?	SpliceSite
	PD41276	5	1	9	139438556	T	C	0	NOTCH1	p.?	SpliceSite
	PD41276	5	2	9	139438556	T	C	0	NOTCH1	p.?	SpliceSite
	PD41276	5	3	9	139438556	T	C	0.0016	NOTCH1	p.?	SpliceSite
	PD41276	1	1	11	119142571	G	A	0	CBL	p.W190X	Nonsense
	PD41276	1	2	11	119142571	G	A	0	CBL	p.W190X	Nonsense
	PD41276	1	3	11	119142571	G	A	0.0014	CBL	p.W190X	Nonsense
	PD41276	2	1	11	119142571	G	A	0	CBL	p.W190X	Nonsense
	PD41276	2	2	11	119142571	G	A	0.0014	CBL	p.W190X	Nonsense
	PD41276	2	3	11	119142571	G	A	0.0016	CBL	p.W190X	Nonsense
	PD41276	3	1	11	119142571	G	A	0.00830258	CBL	p.W190X	Nonsense
	PD41276	3	2	11	119142571	G	A	0.0062	CBL	p.W190X	Nonsense
	PD41276	3	3	11	119142571	G	A	0.0063	CBL	p.W190X	Nonsense
	PD41276	4	1	11	119142571	G	A	0.0102249	CBL	p.W190X	Nonsense
	PD41276	4	2	11	119142571	G	A	0.0035	CBL	p.W190X	Nonsense
	PD41276	4	3	11	119142571	G	A	0.01	CBL	p.W190X	Nonsense
	PD41276	5	1	11	119142571	G	A	0.0154162	CBL	p.W190X	Nonsense
	PD41276	5	2	11	119142571	G	A	0.0101	CBL	p.W190X	Nonsense
	PD41276	5	3	11	119142571	G	A	0.0146	CBL	p.W190X	Nonsense
	PD41276	1	1	X	15809085	A	G	0	ZRSR2	p.K24E	Missense
	PD41276	1	2	X	15809085	A	G	0	ZRSR2	p.K24E	Missense
	PD41276	1	3	X	15809085	A	G	0	ZRSR2	p.K24E	Missense
	PD41276	2	1	X	15809085	A	G	0	ZRSR2	p.K24E	Missense
	PD41276	2	2	X	15809085	A	G	0.001	ZRSR2	p.K24E	Missense
	PD41276	2	3	X	15809085	A	G	0	ZRSR2	p.K24E	Missense
	PD41276	3	1	X	15809085	A	G	0.000650195	ZRSR2	p.K24E	Missense
	PD41276	3	2	X	15809085	A	G	0	ZRSR2	p.K24E	Missense
	PD41276	3	3	X	15809085	A	G	0.00145	ZRSR2	p.K24E	Missense
	PD41276	4	1	X	15809085	A	G	0	ZRSR2	p.K24E	Missense
	PD41276	4	2	X	15809085	A	G	0.0029	ZRSR2	p.K24E	Missense
	PD41276	4	3	X	15809085	A	G	0	ZRSR2	p.K24E	Missense
	PD41276	5	1	X	15809085	A	G	0.00397456	ZRSR2	p.K24E	Missense
	PD41276	5	2	X	15809085	A	G	0.004	ZRSR2	p.K24E	Missense
	PD41276	5	3	X	15809085	A	G	0.00135	ZRSR2	p.K24E	Missense
	PD41276	1	1	X	39922886	A	T	0.0346608	BCOR	p.S1240S	Synonymous
	PD41276	1	2	X	39922886	A	T	0.022	BCOR	p.S1240S	Synonymous
	PD41276	1	3	X	39922886	A	T	0.02575	BCOR	p.S1240S	Synonymous
	PD41276	2	1	X	39922886	A	T	0.0971039	BCOR	p.S1240S	Synonymous
	PD41276	2	2	X	39922886	A	T	0.10575	BCOR	p.S1240S	Synonymous
	PD41276	2	3	X	39922886	A	T	0.1084	BCOR	p.S1240S	Synonymous
	PD41276	3	1	X	39922886	A	T	0.203431	BCOR	p.S1240S	Synonymous
	PD41276	3	2	X	39922886	A	T	0.2026	BCOR	p.S1240S	Synonymous
	PD41276	3	3	X	39922886	A	T	0.1903	BCOR	p.S1240S	Synonymous
	PD41276	4	1	X	39922886	A	T	0.268714	BCOR	p.S1240S	Synonymous
	PD41276	4	2	X	39922886	A	T	0.2668	BCOR	p.S1240S	Synonymous
	PD41276	4	3	X	39922886	A	T	0.27255	BCOR	p.S1240S	Synonymous
	PD41276	5	1	X	39922886	A	T	0.351889	BCOR	p.S1240S	Synonymous
	PD41276	5	2	X	39922886	A	T	0.31185	BCOR	p.S1240S	Synonymous
	PD41276	5	3	X	39922886	A	T	0.3339	BCOR	p.S1240S	Synonymous

## Sheet: Sheet2
	Table 12b | Horizon Tru-Q DNA reference standard samples sequenced in replicate
	Sample ID	Replicate	Chromosome	Position	WT	MT	VAF expected	VAF observed	Gene	Protein	Effect
	PD41772a	1	1	115256530	G	T	0.05	0.0694737	NRAS	Q61K	Missense
	PD41772a	2	1	115256530	G	T	0.05	0.0544355	NRAS	Q61K	Missense
	PD41772a	3	1	115256530	G	T	0.05	0.0410678	NRAS	Q61K	Missense
	PD41772a	1	2	209113113	G	A	0.05	0.0297297	IDH1	R132C	Missense
	PD41772a	2	2	209113113	G	A	0.05	0.0498442	IDH1	R132C	Missense
	PD41772a	3	2	209113113	G	A	0.05	0.0463576	IDH1	R132C	Missense
	PD41772a	1	9	5073770	G	T	0.05	0.0703884	JAK2	V617F	Missense
	PD41772a	2	9	5073770	G	T	0.05	0.0487805	JAK2	V617F	Missense
	PD41772a	3	9	5073770	G	T	0.05	0.0588235	JAK2	V617F	Missense
	PD41772a	1	12	25398284	C	G	0.05	0.0389016	KRAS	G12A	Missense
	PD41772a	2	12	25398284	C	G	0.05	0.0434783	KRAS	G12A	Missense
	PD41772a	3	12	25398284	C	G	0.05	0.0618812	KRAS	G12A	Missense
	PD41772a	1	12	25398285	C	G	0.05	0.0458716	KRAS	G12R	Missense
	PD41772a	2	12	25398285	C	G	0.05	0.0434783	KRAS	G12R	Missense
	PD41772a	3	12	25398285	C	G	0.05	0.0399002	KRAS	G12R	Missense
	PD41773a	1	1	115256530	G	T	0.02	0.0191939	NRAS	Q61K	Missense
	PD41773a	2	1	115256530	G	T	0.02	0.0247934	NRAS	Q61K	Missense
	PD41773a	1	2	209113113	G	A	0.02	0.00626959	IDH1	R132C	Missense
	PD41773a	2	2	209113113	G	A	0.02	0.0126582	IDH1	R132C	Missense
	PD41773a	1	9	5073770	G	T	0.02	0.0201005	JAK2	V617F	Missense
	PD41773a	2	9	5073770	G	T	0.02	0.0168675	JAK2	V617F	Missense
	PD41773a	1	12	25398284	C	G	0.02	0.0207039	KRAS	G12A	Missense
	PD41773a	2	12	25398284	C	G	0.02	0.0125313	KRAS	G12A	Missense
	PD41773a	1	12	25398285	C	G	0.02	0.0207039	KRAS	G12R	Missense
	PD41773a	2	12	25398285	C	G	0.02	0.00761421	KRAS	G12R	Missense
	PD41774a	1	1	115256530	G	T	0.01	0.0043956	NRAS	Q61K	Missense
	PD41774a	2	1	115256530	G	T	0.01	0.00824742	NRAS	Q61K	Missense
	PD41774a	1	2	209113113	G	A	0.01	0.00611621	IDH1	R132C	Missense
	PD41774a	2	2	209113113	G	A	0.01	0.0126582	IDH1	R132C	Missense
	PD41774a	1	9	5073770	G	T	0.01	0.0101781	JAK2	V617F	Missense
	PD41774a	2	9	5073770	G	T	0.01	0.0147059	JAK2	V617F	Missense
	PD41774a	1	12	25398284	C	G	0.01	0.00468384	KRAS	G12A	Missense
	PD41774a	2	12	25398284	C	G	0.01	0.00941177	KRAS	G12A	Missense
	PD41774a	1	12	25398285	C	G	0.01	0.00476191	KRAS	G12R	Missense
	PD41774a	2	12	25398285	C	G	0.01	0.00934579	KRAS	G12R	Missense
	PD41775a	1	1	115256530	G	T	0.005	0	NRAS	Q61K	Missense
	PD41775a	2	1	115256530	G	T	0.005	0.00649351	NRAS	Q61K	Missense
	PD41775a	1	2	209113113	G	A	0.005	0	IDH1	R132C	Missense
	PD41775a	2	2	209113113	G	A	0.005	0.0057971	IDH1	R132C	Missense
	PD41775a	1	9	5073770	G	T	0.005	0.00990099	JAK2	V617F	Missense
	PD41775a	2	9	5073770	G	T	0.005	0.0125945	JAK2	V617F	Missense
	PD41775a	1	12	25398284	C	G	0.005	0.00934579	KRAS	G12A	Missense
	PD41775a	2	12	25398284	C	G	0.005	0.0112613	KRAS	G12A	Missense
	PD41775a	1	12	25398285	C	G	0.005	0.00699301	KRAS	G12R	Missense
	PD41775a	2	12	25398285	C	G	0.005	0.00222222	KRAS	G12R	Missense
	PD41771a	1	1	115256530	G	T	0	0	NRAS	Q61K	Missense
	PD41771a	2	1	115256530	G	T	0	0	NRAS	Q61K	Missense
	PD41771a	1	2	209113113	G	A	0	0	IDH1	R132C	Missense
	PD41771a	2	2	209113113	G	A	0	0	IDH1	R132C	Missense
	PD41771a	1	9	5073770	G	T	0	0	JAK2	V617F	Missense
	PD41771a	2	9	5073770	G	T	0	0	JAK2	V617F	Missense
	PD41771a	1	12	25398284	C	G	0	0	KRAS	G12A	Missense
	PD41771a	2	12	25398284	C	G	0	0	KRAS	G12A	Missense
	PD41771a	1	12	25398285	C	G	0	0	KRAS	G12R	Missense
	PD41771a	2	12	25398285	C	G	0	0	KRAS	G12R	Missense
